# Supplementary material for: Genome-wide association and multi-omic analyses reveal ACTN2 as a gene linked to heart failure
Source: Nat Commun. 2020 Feb 28;11:1122. doi: 10.1038/s41467-020-14843-7 (PMC7048760; doi:10.1038/s41467-020-14843-7)
Supplement: Supplementary file 4 — Supplementary Data 1 [file 41467_2020_14843_MOESM4_ESM.xlsx]

## Sheet: SData1 - Variants with p<1e-6
Supplementary Data 1. GWAS variants with p-value < 1e-6 on the Heart Failure GWAS meta-analysis
Locus	rsID	chromosome	position (hg19)	EA	NEA	logOR	SE	P-value	N
ACTN2	rs2564744	1	236729458	C	G	0.0777	0.0157	7.644e-07	448549
ACTN2	rs2799431	1	236730490	A	G	0.0782	0.0157	6.691e-07	448549
ACTN2	rs2564741	1	236740538	A	G	0.079	0.0157	4.995e-07	446099
ACTN2	rs2794763	1	236749649	T	C	-0.0783	0.0157	6.442e-07	446099
ACTN2	rs2258737	1	236762255	T	C	-0.0777	0.0156	6.263e-07	448549
ACTN2	rs1429741	1	236788244	T	C	-0.0777	0.0159	9.428e-07	448549
ACTN2	rs4659686	1	236788924	A	G	0.0777	0.0159	9.558e-07	448549
ACTN2	rs10925175	1	236791327	A	G	-0.0778	0.0159	9.153e-07	448549
ACTN2	rs10925176	1	236793006	A	G	0.0787	0.0158	6.81e-07	448549
ACTN2	rs10754579	1	236794941	A	C	-0.0767	0.0156	8.928e-07	448549
ACTN2	rs10754580	1	236795194	C	G	0.0775	0.0156	7.123e-07	448549
ACTN2	rs4570414	1	236800359	T	G	0.0807	0.0159	3.913e-07	448549
ACTN2	rs10495382	1	236800698	A	G	-0.0809	0.0159	3.666e-07	448549
ACTN2	rs1998350	1	236801083	A	G	0.0802	0.0159	4.591e-07	448549
ACTN2	rs547048	1	236801085	T	C	-0.0952	0.0194	9.66e-07	448549
ACTN2	rs1998351	1	236801118	A	G	0.08	0.0159	5.013e-07	448549
ACTN2	rs6682931	1	236801184	A	G	-0.0819	0.0159	2.597e-07	448549
ACTN2	rs1544968	1	236801777	A	G	0.0809	0.0159	3.563e-07	448549
ACTN2	rs1544970	1	236801818	T	C	0.0806	0.0159	3.934e-07	448549
ACTN2	rs531997	1	236803402	A	G	0.1002	0.0195	3e-07	448549
ACTN2	rs1253236	1	236805775	T	G	-0.1298	0.0259	5.364e-07	448549
ACTN2	rs517595	1	236806449	A	G	-0.1286	0.0259	6.718e-07	448549
ACTN2	rs645206	1	236807017	T	C	-0.1297	0.0259	5.522e-07	448549
ACTN2	rs488306	1	236807347	T	C	-0.1289	0.0259	6.367e-07	448549
ACTN2	rs486419	1	236807546	T	C	-0.1281	0.026	8.185e-07	448549
ACTN2	rs570405	1	236808102	A	G	0.1276	0.026	9.537e-07	448549
ACTN2	rs12138029	1	236809898	T	C	-0.1275	0.026	9.219e-07	448549
ACTN2	rs511697	1	236809913	T	C	-0.1274	0.026	9.357e-07	448549
ACTN2	rs12127905	1	236810241	A	G	0.1257	0.0253	6.54e-07	448549
ACTN2	rs473150	1	236811940	A	G	0.124	0.0235	1.269e-07	448549
ACTN2	rs582084	1	236812504	A	G	-0.1254	0.0238	1.387e-07	448549
ACTN2	rs1773427	1	236814262	A	G	-0.1257	0.0238	1.299e-07	448549
ACTN2	rs1652206	1	236815909	C	G	-0.1255	0.0238	1.362e-07	448549
ACTN2	rs652294	1	236816573	T	C	0.1256	0.0238	1.311e-07	448549
ACTN2	rs574419	1	236817741	T	C	-0.1256	0.0238	1.299e-07	448549
ACTN2	rs576270	1	236817947	A	G	0.1238	0.0234	1.207e-07	448549
ACTN2	rs589120	1	236819597	T	C	-0.1286	0.0237	5.711e-08	448549
ACTN2	rs589597	1	236819708	A	G	0.1286	0.0237	5.712e-08	448549
ACTN2	rs615106	1	236820799	T	C	-0.1285	0.0237	5.877e-08	448549
ACTN2	rs618837	1	236821666	C	G	0.1261	0.0233	6.367e-08	448549
ACTN2	rs475488	1	236821847	A	G	-0.1259	0.0233	6.734e-08	448549
ACTN2	rs476385	1	236821954	A	G	-0.1282	0.0237	6.399e-08	448549
ACTN2	rs630868	1	236822038	T	C	0.1278	0.0237	7.057e-08	448549
ACTN2	rs631228	1	236822109	T	C	0.1286	0.0237	5.693e-08	448549
ACTN2	rs499666	1	236822187	T	C	0.1288	0.0237	5.403e-08	448549
ACTN2	rs631723	1	236822245	A	G	0.1286	0.0237	5.623e-08	448549
ACTN2	rs661219	1	236822880	T	C	-0.1285	0.0237	5.734e-08	448549
ACTN2	rs507130	1	236823023	A	G	-0.1285	0.0237	5.782e-08	448549
ACTN2	rs507841	1	236823068	A	G	0.1284	0.0237	5.922e-08	448549
ACTN2	rs662513	1	236823143	T	C	-0.1283	0.0237	6.064e-08	448549
ACTN2	rs663798	1	236823421	A	G	-0.1285	0.0237	5.833e-08	448549
ACTN2	rs535411	1	236823818	T	C	-0.1287	0.0237	5.507e-08	448549
ACTN2	rs676377	1	236823949	A	G	-0.1283	0.0238	6.761e-08	448549
ACTN2	rs537306	1	236824029	T	G	0.1287	0.0237	5.686e-08	448549
ACTN2	rs538225	1	236824124	T	G	0.1287	0.0237	5.508e-08	448549
ACTN2	rs483460	1	236824204	T	C	0.1288	0.0237	5.497e-08	448549
ACTN2	rs2564757	1	236824518	T	C	-0.1288	0.0237	5.477e-08	448549
ACTN2	rs2564758	1	236824542	A	G	0.1288	0.0237	5.472e-08	448549
ACTN2	rs488117	1	236824702	T	C	-0.1283	0.0237	6.117e-08	448549
ACTN2	rs2995042	1	236824855	A	G	-0.1261	0.0233	6.269e-08	448549
ACTN2	rs2914917	1	236824869	A	C	-0.1284	0.0237	5.795e-08	448549
ACTN2	rs489920	1	236824877	A	T	0.128	0.0237	6.564e-08	448549
ACTN2	rs490081	1	236824924	T	C	-0.128	0.0237	6.555e-08	448549
ACTN2	rs2914918	1	236824968	C	G	-0.128	0.0237	6.54e-08	448549
ACTN2	rs513769	1	236825183	A	G	-0.1283	0.0238	6.782e-08	448549
ACTN2	rs513771	1	236825184	T	C	-0.1283	0.0238	6.709e-08	448549
ACTN2	rs514562	1	236825243	A	G	-0.1289	0.0237	5.308e-08	448549
ACTN2	rs2163138	1	236825423	T	G	-0.1288	0.0237	5.377e-08	448549
ACTN2	rs1773434	1	236825995	C	G	-0.1289	0.0237	5.322e-08	448549
ACTN2	rs60806952	1	236826219	A	T	-0.1286	0.0237	5.729e-08	448549
ACTN2	rs58128170	1	236826225	T	C	-0.1285	0.0237	5.776e-08	448549
ACTN2	rs2244430	1	236826660	A	G	-0.1285	0.0237	5.676e-08	448549
ACTN2	rs1652205	1	236826832	T	C	0.1283	0.0237	5.985e-08	448549
ACTN2	rs499737	1	236827066	C	G	0.129	0.0237	5.146e-08	448549
ACTN2	rs606160	1	236827302	C	G	0.1284	0.0237	5.921e-08	448549
ACTN2	rs474818	1	236827420	C	G	-0.1293	0.0237	4.833e-08	448549
ACTN2	rs1773435	1	236828370	C	G	-0.1291	0.0237	4.988e-08	448549
ACTN2	rs1773436	1	236828439	A	G	0.1285	0.0237	5.881e-08	448549
ACTN2	rs1773437	1	236828571	T	C	0.1284	0.0237	5.956e-08	448549
ACTN2	rs1773438	1	236828657	A	T	0.1285	0.0237	5.848e-08	448549
ACTN2	rs2153199	1	236828694	A	G	0.1285	0.0237	5.777e-08	448549
ACTN2	rs567544	1	236828798	T	G	0.1286	0.0237	5.743e-08	448549
ACTN2	rs2794796	1	236829204	T	G	-0.1286	0.0237	5.691e-08	448549
ACTN2	rs2794795	1	236829506	T	C	0.1286	0.0237	5.669e-08	448549
ACTN2	rs3121226	1	236829552	A	G	0.1286	0.0237	5.663e-08	448549
ACTN2	rs2564747	1	236829819	A	G	-0.1288	0.0237	5.549e-08	448549
ACTN2	rs2789356	1	236830024	T	G	-0.1286	0.0237	5.601e-08	448549
ACTN2	rs656491	1	236830837	T	C	0.1289	0.0237	5.424e-08	448549
ACTN2	rs12138931	1	236831843	A	G	0.1285	0.0237	5.781e-08	448549
ACTN2	rs112916971	1	236832554	A	G	0.1287	0.0237	5.439e-08	448549
ACTN2	rs112294196	1	236832623	A	G	-0.1275	0.0237	7.875e-08	448549
ACTN2	rs111611419	1	236832675	T	C	-0.1287	0.0237	5.526e-08	448549
ACTN2	rs2995045	1	236832809	A	G	-0.1287	0.0237	5.496e-08	448549
ACTN2	rs683428	1	236833427	A	G	-0.1287	0.0237	5.532e-08	448549
ACTN2	rs1469500	1	236833485	A	C	0.1286	0.0237	5.713e-08	448549
ACTN2	rs684716	1	236833656	A	G	-0.1271	0.0236	7.647e-08	448549
ACTN2	rs1617859	1	236833853	T	C	0.1283	0.0237	5.964e-08	448549
ACTN2	rs497140	1	236834379	C	G	-0.1287	0.0237	5.509e-08	448549
ACTN2	rs592584	1	236834904	A	G	0.1287	0.0237	5.503e-08	448549
ACTN2	rs620792	1	236835176	T	C	-0.1287	0.0237	5.497e-08	448549
ACTN2	rs623867	1	236835843	T	C	0.1287	0.0237	5.48e-08	448549
ACTN2	rs624308	1	236835933	T	C	0.1285	0.0237	5.664e-08	448549
ACTN2	rs634872	1	236836053	A	G	-0.1273	0.0237	7.527e-08	448549
ACTN2	rs634894	1	236836066	T	C	-0.1284	0.0237	5.889e-08	448549
ACTN2	rs547627	1	236836307	T	C	-0.1282	0.0237	6.062e-08	448549
ACTN2	rs547572	1	236836325	A	G	-0.1282	0.0237	6.061e-08	448549
ACTN2	rs636699	1	236836491	T	C	-0.1282	0.0237	6.064e-08	448549
ACTN2	rs651100	1	236837358	A	G	-0.1271	0.0237	7.789e-08	448549
ACTN2	rs651539	1	236837433	T	C	0.1283	0.0237	5.934e-08	448549
ACTN2	rs651968	1	236837518	A	G	0.1285	0.0237	5.693e-08	448549
ACTN2	rs652100	1	236837613	T	C	-0.1287	0.0237	5.43e-08	448549
ACTN2	rs653794	1	236837939	A	T	0.1287	0.0237	5.445e-08	448549
ACTN2	rs488275	1	236838150	T	C	-0.1288	0.0237	5.257e-08	448549
ACTN2	rs664902	1	236838175	T	C	-0.1287	0.0237	5.473e-08	448549
ACTN2	rs1773410	1	236839326	A	G	0.1293	0.0237	4.723e-08	448549
ACTN2	rs1652230	1	236839520	A	G	-0.1258	0.0233	6.56e-08	448549
ACTN2	rs524636	1	236839947	T	C	0.1271	0.0233	4.852e-08	448549
ACTN2	rs683440	1	236839965	A	G	0.1296	0.0238	4.908e-08	448549
ACTN2	rs524517	1	236839990	A	T	-0.1322	0.0245	6.786e-08	448549
ACTN2	rs499125	1	236840431	A	G	-0.1283	0.0237	5.941e-08	448549
ACTN2	rs496383	1	236840721	T	C	-0.1288	0.0237	5.39e-08	448549
ACTN2	rs494365	1	236840984	T	C	-0.1287	0.0237	5.463e-08	448549
ACTN2	rs492644	1	236841137	C	G	0.1287	0.0237	5.506e-08	448549
ACTN2	rs580698	1	236841281	A	G	0.1296	0.0237	4.494e-08	448549
ACTN2	rs603839	1	236841649	A	T	-0.1283	0.0237	6.005e-08	448549
ACTN2	rs604310	1	236841772	T	C	-0.1281	0.0258	6.78e-07	448549
ACTN2	rs516950	1	236842211	T	C	-0.1287	0.0237	5.559e-08	448549
ACTN2	rs617626	1	236842428	A	G	0.128	0.0237	6.166e-08	448549
ACTN2	rs511462	1	236842851	A	G	-0.1287	0.0237	5.565e-08	448549
ACTN2	rs631494	1	236843237	T	C	0.1288	0.0237	5.55e-08	448549
ACTN2	rs485573	1	236843390	A	G	-0.1288	0.0237	5.532e-08	448549
ACTN2	rs482036	1	236843718	C	G	0.1287	0.0237	5.664e-08	448549
ACTN2	rs562162	1	236844732	T	C	0.1242	0.0253	8.825e-07	448549
ACTN2	rs536518	1	236845249	A	G	-0.1261	0.0233	6.573e-08	448549
ACTN2	rs677628	1	236845319	T	C	-0.128	0.0238	7.622e-08	448549
ACTN2	rs573100	1	236846700	A	G	0.1257	0.0253	6.592e-07	448549
ACTN2	rs644401	1	236850430	C	G	-0.1269	0.0258	8.8e-07	448549
SPATS2L	rs77385322	2	201192667	A	G	-0.1122	0.0219	2.926e-07	448549
SPATS2L	rs883999	2	201203110	T	C	-0.1129	0.0219	2.511e-07	448549
PITX2	rs2634073	4	111665783	T	C	0.1	0.0199	5.167e-07	448549
PITX2	rs1906609	4	111666451	T	G	0.0998	0.0199	5.387e-07	448549
PITX2	rs2634071	4	111669220	T	C	0.1004	0.0199	4.645e-07	448549
PITX2	rs2634074	4	111677041	A	T	-0.1039	0.0209	6.901e-07	435121
PITX2	rs2466455	4	111685615	T	C	-0.0987	0.0188	1.569e-07	448549
PITX2	rs2723334	4	111688752	T	C	0.0975	0.0189	2.442e-07	446099
PITX2	rs6847935	4	111696651	A	T	-0.1032	0.0188	3.859e-08	448549
PITX2	rs1906616	4	111697568	A	G	-0.1022	0.0188	5.179e-08	448549
PITX2	rs6837901	4	111698108	T	C	-0.102	0.0188	5.387e-08	448549
PITX2	rs67249485	4	111699685	A	T	-0.1033	0.0187	3.6e-08	448549
PITX2	rs6820568	4	111699831	T	C	0.1028	0.0187	4.099e-08	448549
PITX2	rs564020491	4	111701085	T	C	0.162	0.0328	7.851e-07	408249
PITX2	rs1906615	4	111701798	T	G	0.1039	0.0187	2.934e-08	448549
PITX2	rs7689774	4	111703510	T	G	0.1028	0.0187	4.018e-08	448549
PITX2	rs2129983	4	111704080	A	G	-0.0997	0.0188	1.071e-07	446099
PITX2	rs2129982	4	111704143	A	G	-0.1029	0.0187	3.857e-08	448549
PITX2	rs6854111	4	111704536	A	T	-0.1024	0.0187	4.424e-08	448549
PITX2	rs2129977	4	111712432	A	G	0.0995	0.0186	9.527e-08	448549
PITX2	rs1906599	4	111712686	T	C	0.0973	0.0187	2.05e-07	446099
PITX2	rs13143308	4	111714419	T	G	0.0992	0.0186	1.001e-07	448549
PITX2	rs6843082	4	111718067	A	G	-0.1002	0.0186	7.495e-08	448549
PITX2	rs114750126	4	181628063	A	G	1.69	0.329	2.795e-07	408249
PXDC1	rs62392408	6	3757277	T	C	-0.0899	0.0179	5.317e-07	448549
PXDC1	rs12198752	6	3757623	C	G	0.088	0.0179	8.362e-07	448549
PXDC1	rs12198813	6	3757741	A	C	-0.0875	0.0178	9.15e-07	448549
PXDC1	rs4431478	6	3759207	T	C	-0.0879	0.0178	8.295e-07	448549
STEAP4	rs117165573	7	87978252	A	G	0.3566	0.0724	8.539e-07	425721
ABO	rs687289	9	136137106	A	G	0.0929	0.0182	3.561e-07	431942
ABO	rs2519093	9	136141870	T	C	0.1015	0.0199	3.236e-07	444085
ABO	rs514659	9	136142203	A	C	-0.0824	0.0165	6.225e-07	444085
ABO	rs644234	9	136142217	T	G	-0.0799	0.0163	9.289e-07	444085
ABO	rs643434	9	136142355	A	G	0.08	0.0163	9.213e-07	444085
ABO	rs613534	9	136143120	A	G	-0.0802	0.0163	8.755e-07	444085
ABO	rs543968	9	136143121	T	C	-0.0802	0.0163	8.699e-07	444085
ABO	rs544873	9	136143212	A	G	0.08	0.0163	9.046e-07	444085
ABO	rs545971	9	136143372	T	C	0.0822	0.0166	7.018e-07	444085
ABO	rs612169	9	136143442	A	G	-0.0825	0.0166	6.479e-07	444085
ABO	rs597988	9	136144284	A	T	0.0968	0.0182	1.083e-07	431942
ABO	rs8176663	9	136144427	T	C	-0.0823	0.0166	6.835e-07	444085
ABO	rs491626	9	136144873	T	C	0.0823	0.0166	6.827e-07	444085
ABO	rs492488	9	136144960	A	G	0.0822	0.0166	7.001e-07	444085
ABO	rs493246	9	136144994	A	G	0.0822	0.0166	6.914e-07	444085
ABO	rs494242	9	136145118	T	C	0.0801	0.0163	8.727e-07	444085
ABO	rs495203	9	136145240	T	C	0.0822	0.0166	6.872e-07	444085
ABO	rs9411378	9	136145425	A	C	0.1142	0.0208	3.748e-08	431942
ABO	rs582118	9	136145471	A	G	-0.0823	0.0166	6.702e-07	444085
ABO	rs582094	9	136145484	A	T	-0.0857	0.0165	2.241e-07	444085
ABO	rs2769071	9	136145974	A	G	-0.0824	0.0166	6.544e-07	444085
ABO	rs677355	9	136146046	A	G	0.0962	0.0182	1.253e-07	431942
ABO	rs676996	9	136146077	T	G	-0.0962	0.0182	1.266e-07	431942
ABO	rs676457	9	136146227	A	T	-0.0824	0.0166	6.51e-07	444085
ABO	rs527210	9	136146431	T	C	0.094	0.0183	2.601e-07	431942
ABO	rs550057	9	136146597	T	C	0.0961	0.0177	6.131e-08	444085
ABO	rs674302	9	136146664	A	T	0.0824	0.0166	6.34e-07	444085
ABO	rs554833	9	136147160	T	C	0.0827	0.0166	5.915e-07	444085
ABO	rs8176645	9	136149098	A	T	0.1028	0.02	2.543e-07	431942
ABO	rs505922	9	136149229	T	C	-0.0852	0.0165	2.608e-07	444085
ABO	rs507666	9	136149399	A	G	0.1031	0.0197	1.666e-07	444085
ABO	rs529565	9	136149500	T	C	-0.0847	0.0165	3.031e-07	444085
ABO	rs532436	9	136149830	A	G	0.1043	0.0197	1.17e-07	444085
ABO	rs579459	9	136154168	T	C	-0.0913	0.0186	9.645e-07	445370
ABO	rs649129	9	136154304	T	C	0.0949	0.0189	4.839e-07	444085
ABO	rs635634	9	136155000	T	C	0.0959	0.0195	8.652e-07	445370
CDKN2B	rs1537371	9	22099568	A	C	0.0745	0.0151	7.723e-07	448549
CDKN2B	rs1556516	9	22100176	C	G	0.0742	0.0151	8.785e-07	448549
CDKN2B	rs7857118	9	22124140	A	T	-0.0758	0.0152	5.955e-07	448549
LYZL1	rs12254840	10	29347592	C	G	0.1702	0.0342	6.522e-07	448549
LYZL1	rs147134422	10	29350074	T	C	-0.1693	0.0343	8.044e-07	448549
LYZL1	rs118162814	10	29350237	T	C	0.1692	0.0343	7.957e-07	448549
APOBEC1	rs768204473	12	7739281	C	G	1.62	0.325	6.209e-07	408249
