# Supplementary material for: Genome-wide association and multi-omic analyses reveal ACTN2 as a gene linked to heart failure
Source: Nat Commun. 2020 Feb 28;11:1122. doi: 10.1038/s41467-020-14843-7 (PMC7048760; doi:10.1038/s41467-020-14843-7)
Supplement: Supplementary file 5 — Supplementary Data 2 [file 41467_2020_14843_MOESM5_ESM.xlsx]

## Sheet: SData2 - mtCOJO analysis
Supplementary Data 2. Conditional analysis results
				Trait on which we are conditioning
				Hypertension		Diabetes mellitus		Atrial fibrillation/flutter		Ischemic Heart Disease		Venous Thromboembolism		Red blood cell count		Monocyte Count
Locus	Variant	GWAS logOR	GWAS p-value	logOR	p-value	logOR	p-value	logOR	p-value	logOR	p-value	logOR	p-value	logOR	p-value	logOR	p-value
ACTN2	rs580698	-0.1296	4.494e-08	-0.127697	5.90289e-08	-0.131356	2.65772e-08	-0.133945	7.93988e-09	-0.127908	3.60943e-08	-0.129242	4.91971e-08	-0.129757	4.3824e-08	-0.129712	4.40493e-08
PITX2	rs1906615	0.1039	2.934e-08	0.0965342	2.05738e-07	0.103258	2.98841e-08	0.0200754	0.272903	0.0829244	6.03748e-06	0.104049	2.62132e-08	0.103697	2.93922e-08	0.103839	2.79768e-08
ABO	rs9411378	0.1142	3.748e-08	0.115573	2.23564e-08	0.110661	9.36218e-08	0.108375	1.07076e-07	0.102427	4.82134e-07	0.10365	6.21893e-07	0.116777	1.97651e-08	0.115587	2.73261e-08
