# Supplementary material for: Genome-wide association and multi-omic analyses reveal ACTN2 as a gene linked to heart failure
Source: Nat Commun. 2020 Feb 28;11:1122. doi: 10.1038/s41467-020-14843-7 (PMC7048760; doi:10.1038/s41467-020-14843-7)
Supplement: Supplementary file 6 — Supplementary Data 3 [file 41467_2020_14843_MOESM6_ESM.xlsx]

## Sheet: SData3 - Credible set ACTN2
Supplementary Data 3. Variant fine-mapping for the ACTN2 locus
Credible set of SNPs by CAVIAR	Variants with GWAS p<5e-7 in the credible set	SNPs overlapping active regulatory elements in Roadmap Heart tissues	SNPs that overlap active regulatory elements in Roadmap and ccREs in ENCODE
rs2794772	rs4570414	rs1544970	rs1544970
rs2758178	rs10495382	rs531997	rs615106
rs10925165	rs1998350	rs589120	rs663798
rs2758186	rs6682931	rs589597	rs535411
rs2758187	rs1544968	rs615106	rs474818
rs2794768	rs1544970	rs618837	rs547627
rs2799424	rs531997	rs475488	rs547572
rs1891238	rs473150	rs476385
rs2853589	rs582084	rs630868
rs1006456	rs1773427	rs631228
rs1006454	rs1652206	rs499666
rs2794764	rs652294	rs631723
rs2799421	rs574419	rs661219
rs2794763	rs576270	rs507130
rs2799420	rs589120	rs507841
rs2794762	rs589597	rs662513
rs959175	rs615106	rs663798
rs2853588	rs618837	rs535411
rs2853587	rs475488	rs676377
rs2853586	rs476385	rs537306
rs2794753	rs630868	rs538225
rs2794750	rs631228	rs483460
rs2564737	rs499666	rs2564757
rs2115742	rs631723	rs2564758
rs2258737	rs661219	rs488117
rs2853624	rs507130	rs474818
rs2564736	rs507841	rs547627
rs2564735	rs662513	rs547572
rs2564734	rs663798	rs636699
rs2853612	rs535411	rs634872
rs1529540	rs676377	rs634894
rs10802551	rs537306
rs4233465	rs538225
rs2794749	rs483460
rs5781904	rs2564757
rs630101	rs2564758
rs10925173	rs488117
rs60461839	rs2995042
rs1429741	rs2914917
rs4659686	rs489920
rs4659687	rs490081
rs4659689	rs2914918
rs2564719	rs513769
rs2564723	rs513771
rs10925175	rs514562
rs4659460	rs2163138
rs11402241	rs1773434
rs1036002	rs60806952
rs10925176	rs58128170
rs10754579	rs2244430
rs1743998	rs1652205
rs10754580	rs499737
rs6656641	rs606160
rs4570414	rs474818
rs10495382	rs1773435
rs1998350	rs1773436
rs547048	rs1773437
rs1998351	rs1773438
rs6682931	rs2153199
rs676474	rs567544
rs678242	rs2794796
rs1544968	rs2794795
rs1544970	rs3121226
rs679655	rs2564747
rs680098	rs2789356
rs490076	rs656491
rs1991559	rs12138931
rs531997	rs112916971
rs473150	rs112294196
rs582084	rs111611419
rs12030126	rs2995045
rs1773427	rs683428
rs1652206	rs1469500
rs652294	rs684716
rs574419	rs1617859
rs576270	rs497140
rs66500441	rs592584
rs61833587	rs620792
rs589120	rs623867
rs589597	rs624308
rs615106	rs634872
rs618837	rs634894
rs475488	rs547627
rs476385	rs547572
rs630868	rs636699
rs631228	rs651100
rs499666	rs651539
rs631723	rs651968
rs12140395	rs652100
rs661219	rs653794
rs507130	rs488275
rs507841	rs664902
rs662513	rs1773410
rs663798	rs1652230
rs535411	rs524636
rs676377	rs683440
rs537306	rs524517
rs538225	rs499125
rs483460	rs496383
rs2564757	rs494365
rs2564758	rs492644
rs488117	rs580698
rs2995042	rs603839
rs2914917	rs516950
rs489920	rs617626
rs490081	rs511462
rs4659699	rs631494
rs2914918	rs485573
rs513769	rs482036
rs513771	rs536518
rs514562	rs677628
rs2163138
rs1773434
rs60806952
rs58128170
rs12038634
rs2244430
rs1652205
rs499737
rs606160
rs6671776
rs474818
rs1768050
rs1773435
rs1773436
rs1773437
rs1773438
rs2153199
rs567544
rs2794796
rs2794795
rs3121226
rs56228625
rs2564747
rs2789356
rs656491
rs1620230
rs12138931
rs112916971
rs112294196
rs111611419
rs2995045
rs683428
rs1469500
rs684716
rs1617859
rs497140
rs592584
rs620792
rs623867
rs624308
rs634872
rs634894
rs547627
rs547572
rs636699
rs651100
rs651539
rs651968
rs652100
rs653794
rs488275
rs664902
rs1773410
rs1652230
rs524636
rs683440
rs524517
rs1773411
rs499125
rs496383
rs494365
rs492644
rs580698
rs603839
rs516950
rs617626
rs511462
rs631494
rs485573
rs482036
rs536518
rs677628
