# Supplementary material for: Genome-wide association and multi-omic analyses reveal ACTN2 as a gene linked to heart failure
Source: Nat Commun. 2020 Feb 28;11:1122. doi: 10.1038/s41467-020-14843-7 (PMC7048760; doi:10.1038/s41467-020-14843-7)
Supplement: Supplementary file 7 — Supplementary Data 4 [file 41467_2020_14843_MOESM7_ESM.xlsx]

## Sheet: SData 4 - rs535411 PheWAS
Supplementary Data 4. Traits that have a p-value <0.05 for PheWAS association with the fine-mapped variant rs535411 for the ACTN2 locus
atlas ID	PMID	Year	Domain	Trait	P-value	Bonferroni P	N	EA	NEA
3188	GWAS Atlas	2017	Cardiovascular	Pulse rate (automated reading)	0.0001212	0.503586	361411	C	T
373	24816252	2014	Metabolic	Amino acid::Cysteine, methionine, SAM, taurine metabolism::methionine	0.0009643	1	7795	C	T
370	24816252	2014	Metabolic	Amino acid::Creatine metabolism::creatinine	0.001024	1	7810	C	T
3941	28892062	2017	Metabolic	Body Mass Index (female)	0.002433	1	72390	T	C
493	24816252	2014	Metabolic	Lipid::Fatty acid metabolism::isovalerate	0.002721	1	7080	T	C
4148	29403010	2018	Cardiovascular	Left ventricular internal dimension in diastole	0.002857	1	19676	T	C
384	24816252	2014	Metabolic	Amino acid::Glycine, serine and threonine metabolism::threonine	0.003028	1	6020	C	T
3677	GWAS Atlas	2017	Skeletal	Diagnoses - main ICD10: M17 Osteoarthritis of knee	0.003221	1	300791	C	T
1182	27992416	2017	Psychiatric	Sleep duration (male)	0.004458	1	52609	C	T
513	24816252	2014	Metabolic	Lipid::Ketone bodies::3-hydroxybutyrate (BHBA)	0.005147	1	7820	T	C
3412	GWAS Atlas	2017	Skeletal	Sitting height	0.005284	1	385393	C	T
4149	29403010	2018	Cardiovascular	Left ventricular internal dimension in systole	0.005752	1	19586	T	C
3766	GWAS Atlas	2017	Psychiatric	Depression - Recent thoughts of suicide or self-harm	0.006474	1	125844	T	C
712	24816252	2014	Metabolic	::::X-11483	0.006867	1	4608	T	C
4043	30124842	2018	Skeletal	Height	0.0073	1	693529	C	T
4126	29403010	2018	Metabolic	Creatine kinase	0.007742	1	106080	C	T
668	24816252	2014	Metabolic	::::X-06246	0.008272	1	7358	C	T
727	24816252	2014	Metabolic	::::X-11787	0.008431	1	7811	C	T
411	24816252	2014	Metabolic	Amino acid::Urea cycle; arginine-, proline-, metabolism::arginine	0.008753	1	7528	C	T
3205	GWAS Atlas	2017	Activities	Duration of walks	0.009707	1	330974	T	C
298	25772697	2015	Immunological	CD4mem:%preTh17 (2)	0.00979184	1	669	C	T
3406	GWAS Atlas	2017	Cognitive	Fluid intelligence test - FI8 : chained arithmetic	0.01018	1	68065	C	T
1176	27992416	2017	Psychiatric	Excessive daytime sleepness (male)	0.01082	1	52638	C	T
4150	29403010	2018	Cardiovascular	Left ventricular mass	0.01083	1	19076	T	C
375	24816252	2014	Metabolic	Amino acid::Glutamate metabolism::glutamine	0.01088	1	7821	C	T
320	25772697	2015	Immunological	CD8mem:%"pre-Th17" (2)	0.0110052	1	669	C	T
1218	27911795	2016	Psychiatric	Alcohol consumption (dichotomous, female)	0.01105	1	47720	C	T
1181	27992416	2017	Psychiatric	Sleep duration	0.011934	1	111975	C	T
3650	GWAS Atlas	2017	Environment	Illnesses of siblings: Breast cancer	0.01208	1	309116	C	T
3187	GWAS Atlas	2017	Skeletal	Standing height	0.01238	1	385748	C	T
1222	25607358	2015	Neurological	Mean Hippocampus	0.01281	1	13171	C	T
3287	GWAS Atlas	2017	Psychiatric	Sensitivity / hurt feelings	0.01374	1	375272	T	C
3852	27863252	2016	Immunological	Mean corpuscular volume (two-way meta)	0.0140757	1	132353	C	T
3640	GWAS Atlas	2017	Environment	Illnesses of mother: Lung cancer	0.01413	1	367939	T	C
3888	27863252	2016	Immunological	Mean corpuscular volume (three-way meta)	0.01462	1	172433	C	T
416	24816252	2014	Metabolic	Amino acid::Urea cycle; arginine-, proline-, metabolism::ornithine	0.0148	1	7746	T	C
640	24816252	2014	Metabolic	Xenobiotics::Xanthine metabolism::1,3,7-trimethylurate	0.01818	1	796	T	C
586	24816252	2014	Metabolic	Nucleotide::Purine metabolism, guanine containing::N2,N2-dimethylguanosine	0.0184	1	5228	C	T
1175	27992416	2017	Psychiatric	Excessive daytime sleepness	0.018654	1	111648	C	T
4151	29403010	2018	Cardiovascular	Left ventricular mass index	0.01921	1	17837	T	C
3202	GWAS Atlas	2017	Environment	Job involves shift work	0.02007	1	220546	C	T
3698	GWAS Atlas	2017	Gastrointestinal	Diagnoses - secondary ICD10: K44 Diaphragmatic hernia	0.02047	1	244890	T	C
3253	GWAS Atlas	2017	Nutritional	Cereal intake	0.02101	1	368775	C	T
510	24816252	2014	Metabolic	Lipid::Inositol metabolism::chiro-inositol	0.0213	1	2729	C	T
15	28439101	2017	Psychiatric	Posttraumatic stress disorder	0.02139	1	9223	T	C
656	24816252	2014	Metabolic	::::X-03088	0.02243	1	7474	C	T
319	25772697	2015	Immunological	CD8mem:%"pre-Th17" (1)	0.0226178	1	669	C	T
3251	GWAS Atlas	2017	Nutritional	Cheese intake	0.02272	1	377082	T	C
121	23563607	2013	Metabolic	Obesity class 2	0.023	1	72546	C	T
3261	GWAS Atlas	2017	Psychiatric	Alcohol intake frequency	0.02374	1	386082	C	T
3215	GWAS Atlas	2017	Activities	Duration of light DIY	0.02407	1	190862	T	C
988	27989323	2017	Immunological	Interleukin-1 receptor antagonist	0.02416	1	3638	T	C
726	24816252	2014	Metabolic	Amino acid::Cysteine, methionine, SAM, taurine metabolism::X-11786--methylcysteine	0.02536	1	2811	C	T
783	24816252	2014	Metabolic	::::X-12524	0.02587	1	7809	C	T
16	28439101	2017	Psychiatric	Posttraumatic stress disorder	0.02622	1	19884	T	C
3695	GWAS Atlas	2017	Respiratory	Diagnoses - secondary ICD10: J45 Asthma	0.02685	1	244890	C	T
3521	GWAS Atlas	2017	Environment	Current employment status: Looking after home and/or family	0.02848	1	385138	T	C
30	21173776	2012	Psychiatric	Agreablenes (NEO-FFI)	0.0297	1	17375	C	T
3451	GWAS Atlas	2017	Metabolic	Impedance measures - Impedance of arm (left)	0.02994	1	379803	C	T
3744	GWAS Atlas	2017	Psychiatric	Cannabis use - Ever taken cannabis	0.03047	1	126632	T	C
355	25772697	2015	Immunological	IgG+B:%27+	0.0304726	1	669	T	C
747	24816252	2014	Metabolic	::::X-12029	0.03087	1	7564	C	T
504	24816252	2014	Metabolic	Lipid::Fatty acid, monohydroxy::2-hydroxypalmitate	0.03106	1	7797	C	T
361	25772697	2015	Immunological	mDCL%274+	0.0312125	1	669	C	T
3916	28073927	2017	Ophthalmological	Disc area	0.03218	1	7307	T	C
1138	27015805	2016	Mortality	Mother's age at death	0.033	1	75244	T	C
3592	GWAS Atlas	2017	Activities	Mineral and other dietary supplements: Fish oil (including cod liver oil)	0.03327	1	385261	C	T
4121	29403010	2018	Metabolic	Alkaline phosphatase	0.03334	1	105030	T	C
3381	GWAS Atlas	2017	Cognitive	Prospective memory test - Time to answer	0.03371	1	128912	C	T
1184	19060906	2009	Metabolic	High-density lipoprotein cholesterol	0.03385	1	19840	NA	NA
383	24816252	2014	Metabolic	Amino acid::Glycine, serine and threonine metabolism::serine	0.03391	1	7796	C	T
751	24816252	2014	Metabolic	::::X-12056	0.03395	1	4130	T	C
472	24816252	2014	Metabolic	Lipid::Bile acid metabolism::taurodeoxycholate	0.03461	1	1564	T	C
4128	29403010	2018	Metabolic	C-reactive protein	0.03622	1	75391	T	C
736	24816252	2014	Metabolic	::::X-11845	0.03851	1	2741	T	C
3452	GWAS Atlas	2017	Metabolic	Impedance measures - Leg fat percentage (right)	0.03872	1	379806	T	C
3806	19853236	2009	Immunological	White blood cell count	0.039	1	4239	NA	NA
3609	GWAS Atlas	2017	Activities	Treatment/medication code: omega-3/fish oil supplement	0.03966	1	280443	T	C
29	21173776	2012	Psychiatric	Openness to Experience (NEO-FFI)	0.04054	1	17375	C	T
3809	19853236	2009	Immunological	Monocyte count	0.041	1	4225	NA	NA
3616	GWAS Atlas	2017	Activities	Treatment/medication code: omeprazole	0.04132	1	280443	T	C
3736	GWAS Atlas	2017	Psychiatric	Depression - Impact of normal roles during worst period of depression	0.04165	1	71674	C	T
603	24816252	2014	Metabolic	Peptide::gamma-glutamyl::gamma-glutamylisoleucine*	0.04169	1	5522	T	C
364	24816252	2014	Metabolic	Amino acid::Alanine and aspartate metabolism::alanine	0.04198	1	7788	C	T
477	24816252	2014	Metabolic	Lipid::Carnitine metabolism::acetylcarnitine	0.04259	1	7805	T	C
3994	29500382	2018	Psychiatric	Sensitivity / hurt feelings (HURT)	0.04284	1	264144	T	C
237	25772697	2015	Immunological	CD32 on pDC	0.0431811	1	669	T	C
3353	GWAS Atlas	2017	Psychiatric	Number of cigarettes previously smoked daily	0.0433	1	90143	T	C
3399	GWAS Atlas	2017	Ear, Nose, Throat	Tinnitus	0.04347	1	126851	C	T
3939	28892062	2017	Metabolic	Body Mass Index	0.04384	1	158284	T	C
678	24816252	2014	Metabolic	::::X-09108	0.04389	1	6910	C	T
224	25772697	2015	Immunological	B Mem:%IgA	0.0445603	1	669	T	C
3807	19853236	2009	Immunological	Neutrophil count	0.045	1	4223	NA	NA
785	24816252	2014	Metabolic	::::X-12556	0.04502	1	7483	C	T
3305	GWAS Atlas	2017	Reproduction	Lifetime number of sexual partners	0.04648	1	316569	T	C
3633	GWAS Atlas	2017	Environment	Illnesses of father: High blood pressure	0.04756	1	355137	T	C
3502	GWAS Atlas	2017	Dermatological	Male-specific factors - Hair/balding pattern: Pattern 3	0.04764	1	176380	T	C
3516	GWAS Atlas	2017	Activities	Heating type(s) in home: Gas central heating	0.04768	1	129120	C	T
3927	28743860	2017	Skeletal	Total-body lean mass	0.0477704	1	10414	T	C
714	24816252	2014	Metabolic	::::X-11491	0.04785	1	6584	C	T
871	27005778	2016	Metabolic	Glucose	0.048237	1	24679	C	T
621	24816252	2014	Metabolic	Xenobiotics::Drug::2-methoxyacetaminophen sulfate*	0.04842	1	1086	C	T
371	24816252	2014	Metabolic	Amino acid::Cysteine, methionine, SAM, taurine metabolism::2-hydroxybutyrate (AHB)	0.04903	1	7815	T	C
39	27046643	2016	Cognitive	Memory	0.0492012	1	112067	C	T
