# Supplementary material for: Genome-wide association and multi-omic analyses reveal ACTN2 as a gene linked to heart failure
Source: Nat Commun. 2020 Feb 28;11:1122. doi: 10.1038/s41467-020-14843-7 (PMC7048760; doi:10.1038/s41467-020-14843-7)
Supplement: Supplementary file 8 — Supplementary Data 5 [file 41467_2020_14843_MOESM8_ESM.xlsx]

## Sheet: SData 5 - rs9411378 PheWAS
Supplementary Data 5. Traits that have a p-value <0.05 for PheWAS association with the sentinel variant rs9411378 for the ABO locus
atlas ID	PMID	Year	Domain	Trait	P-value	Bonferroni P	N	EA	NEA
3900	27863252	2016	Immunological	Red blood cell count (three-way meta)	1.48e-54	6.1494e-51	172952	C	A
3844	27863252	2016	Immunological	Hemoglobin concentration (two-way meta)	1.54e-54	6.3987e-51	132596	C	A
3880	27863252	2016	Immunological	Hemoglobin concentration (three-way meta)	1.1e-53	4.5705e-50	172925	C	A
3864	27863252	2016	Immunological	Red blood cell count (two-way meta)	2.67e-49	1.10938e-45	132690	C	A
3879	27863252	2016	Immunological	Hematocrit (three-way meta)	1.96e-48	8.1438e-45	173039	C	A
3843	27863252	2016	Immunological	Hematocrit (two-way meta)	1.57e-47	6.52335e-44	132699	C	A
4135	29403010	2018	Immunological	Red blood cell count	7.54e-43	3.13287e-39	108794	A	C
4136	29403010	2018	Hematological	Hemoglobin	1.07e-33	4.44585e-30	108769	A	C
4137	29403010	2018	Immunological	Hematocrit	8.86e-32	3.68133e-28	108757	A	C
4098	29403010	2018	Metabolic	Total cholesterol	2.77e-28	1.15094e-24	128305	C	A
4123	29403010	2018	Metabolic	Activated partial thromboplastin time	2.06e-26	8.5593e-23	37767	A	C
4100	29403010	2018	Metabolic	Low-density-lipoprotein cholesterol	1.16e-19	4.8198e-16	72866	C	A
3889	27863252	2016	Immunological	Monocyte count (three-way meta)	1.9e-16	7.8945e-13	170721	C	A
3853	27863252	2016	Immunological	Monocyte count (two-way meta)	3.07e-16	1.27558e-12	131544	C	A
3865	27863252	2016	Immunological	Red cell distribution width (two-way meta)	3.38e-13	1.40439e-09	131520	A	C
3892	27863252	2016	Immunological	Myeloid white cell count (three-way meta)	6.04e-13	2.50962e-09	169219	C	A
3904	27863252	2016	Immunological	White blood cell count (three-way meta)	6.5e-13	2.70075e-09	172435	C	A
3901	27863252	2016	Immunological	Red cell distribution width (three-way meta)	1.18e-11	4.9029e-08	171529	A	C
3979	28869591	2017	Skeletal	Estimated BMD	1.2e-11	4.986e-08	142487	C	A
3856	27863252	2016	Immunological	Myeloid white cell count (two-way meta)	2.52e-11	1.04706e-07	130268	C	A
3868	27863252	2016	Immunological	White blood cell count (two-way meta)	4.89e-11	2.0318e-07	131969	C	A
3877	27863252	2016	Immunological	Granulocyte count (three-way meta)	7e-11	2.9085e-07	169822	C	A
3893	27863252	2016	Immunological	Sum neutrophil eosinophil count (three-way meta)	1.72e-10	7.1466e-07	170384	C	A
3872	27863252	2016	Immunological	Sum basophil neutrophil count (three-way meta)	1.79e-10	7.43745e-07	170143	C	A
3895	27863252	2016	Immunological	Neutrophil count (three-way meta)	4.24e-10	1.76172e-06	170702	C	A
4085	30297969	2018	Endocrine	Type 2 Diabetes	2.5e-09	1.03875e-05	898130	A	C
3841	27863252	2016	Immunological	Granulocyte count (two-way meta)	3.97e-09	1.64954e-05	130875	C	A
3857	27863252	2016	Immunological	Sum neutrophil eosinophil count (two-way meta)	7.36e-09	3.05808e-05	131409	C	A
3836	27863252	2016	Immunological	Sum basophil neutrophil count (two-way meta)	1.22e-08	5.0691e-05	131031	C	A
108	26343387	2015	Cardiovascular	Coronary artery disease	1.95e-08	8.10225e-05	184305	A	C
3859	27863252	2016	Immunological	Neutrophil count (two-way meta)	2.07e-08	8.60085e-05	131564	C	A
965	27005778	2016	Metabolic	Total lipids in very small VLDL	4.89e-08	0.00020318	19273	A	C
882	27005778	2016	Metabolic	Concentration of IDL particles	7.13e-08	0.000296251	19273	A	C
881	27005778	2016	Metabolic	Total lipids in IDL	7.8e-08	0.00032409	19273	A	C
967	27005778	2016	Metabolic	Phospholipids in very small VLDL	1.05e-07	0.000436275	19273	A	C
966	27005778	2016	Metabolic	Concentration of very small VLDL particles	1.23e-07	0.000511065	19273	A	C
897	27005778	2016	Metabolic	Phospholipids in large LDL	1.72e-07	0.00071466	21550	A	C
4129	29403010	2018	Immunological	White blood cell count	3.14e-07	0.00130467	107964	A	C
855	27005778	2016	Metabolic	ApoB	3.3e-07	0.00137115	20690	A	C
879	27005778	2016	Metabolic	Total cholesterol in IDL	3.43e-07	0.00142516	19273	A	C
894	27005778	2016	Metabolic	Free cholesterol in large LDL	3.92e-07	0.00162876	21555	A	C
4138	29403010	2018	Immunological	Mean corpuscular volume	4.54e-07	0.00188637	108256	C	A
883	27005778	2016	Metabolic	Phospholipids in IDL	4.81e-07	0.00199855	21559	A	C
4107	29403010	2018	Metabolic	Albumin/globulin ratio	5.26e-07	0.00218553	98626	A	C
3861	27863252	2016	Immunological	Plateletcrit (two-way meta)	5.93e-07	0.00246392	127033	A	C
4103	29403010	2018	Hematological	Hemoglobin A1c	6.14e-07	0.00255117	42790	C	A
892	27005778	2016	Metabolic	Total cholesterol in large LDL	6.56e-07	0.00272568	21552	A	C
896	27005778	2016	Metabolic	Concentration of large LDL particles	8.29e-07	0.0034445	19273	A	C
3888	27863252	2016	Immunological	Mean corpuscular volume (three-way meta)	8.4e-07	0.0034902	172433	A	C
3925	28714975	2017	Cardiovascular	Coronary artery disease (SOFT definition including angina)	1.19e-06	0.00494445	148815	A	C
880	27005778	2016	Metabolic	Free cholesterol in IDL	1.25e-06	0.00519375	21559	A	C
895	27005778	2016	Metabolic	Total lipids in large LDL	1.25e-06	0.00519375	19273	A	C
3862	27863252	2016	Immunological	Platelet distribution width (two-way meta)	1.275e-06	0.00529763	127171	C	A
938	27005778	2016	Metabolic	Concentration of small LDL particles	2.01e-06	0.00835155	19273	A	C
4108	29403010	2018	Metabolic	Blood urea nitrogen	2.137e-06	0.00887924	139818	C	A
4109	29403010	2018	Metabolic	Serum creatinine	2.276e-06	0.00945678	142097	A	C
893	27005778	2016	Metabolic	Cholesterol esters in large LDL	2.69e-06	0.0111769	19273	A	C
4110	29403010	2018	Metabolic	Estimated glomerular filtration rate	2.975e-06	0.0123611	143658	C	A
920	27005778	2016	Metabolic	Phospholipids in medium LDL	3.33e-06	0.0138362	21558	A	C
937	27005778	2016	Metabolic	Total lipids in small LDL	3.53e-06	0.0146672	19273	A	C
919	27005778	2016	Metabolic	Concentration of medium LDL particles	3.61e-06	0.0149996	19273	A	C
907	27005778	2016	Metabolic	Total cholesterol in LDL	3.85e-06	0.0159968	21559	A	C
95	27680694	2016	Metabolic	Birth weight	4.4e-06	0.018282	153781	A	C
884	27005778	2016	Metabolic	Triglycerides in IDL	4.61e-06	0.0191545	19273	A	C
4083	28566273	2017	Endocrine	Type 2 Diabetes	4.9e-06	0.0203595	159208	A	C
918	27005778	2016	Metabolic	Total lipids in medium LDL	5.1e-06	0.0211905	19273	A	C
3873	27863252	2016	Immunological	Sum eosinophil basophil count (three-way meta)	5.157e-06	0.0214273	171771	C	A
917	27005778	2016	Metabolic	Cholesterol esters in medium LDL	5.44e-06	0.0226032	19273	A	C
4105	29403010	2018	Metabolic	Albumin	5.818e-06	0.0241738	102223	A	C
94	27680694	2016	Metabolic	Birth weight	8.7e-06	0.0361485	143677	A	C
3898	27863252	2016	Immunological	Platelet distribution width (three-way meta)	1.026e-05	0.0426303	164433	C	A
3837	27863252	2016	Immunological	Sum eosinophil basophil count (two-way meta)	1.1307e-05	0.0469806	131557	C	A
3902	27863252	2016	Immunological	Reticulocyte count (three-way meta)	1.192e-05	0.0495276	170641	C	A
916	27005778	2016	Metabolic	Total cholesterol in medium LDL	1.22e-05	0.050691	21559	A	C
936	27005778	2016	Metabolic	Total cholesterol in small LDL	1.31e-05	0.0544305	21556	A	C
4086	30297969	2018	Endocrine	Type 2 Diabetes (adjusted for BMI)	1.4e-05	0.05817	898130	A	C
1007	27989323	2017	Immunological	Stem cell factor	1.461e-05	0.0607046	8290	C	A
4101	29403010	2018	Metabolic	Triglyceride	1.537e-05	0.0638623	105597	A	C
939	27005778	2016	Metabolic	Total cholesterol in small VLDL	1.79e-05	0.0743745	21557	A	C
1012	27989323	2017	Immunological	TNF-related apoptosis inducing ligand	1.909e-05	0.0793189	8186	C	A
3847	27863252	2016	Immunological	Immature fraction of reticulocytes (two-way meta)	1.9355e-05	0.08042	130321	A	C
968	27005778	2016	Metabolic	Triglycerides in very small VLDL	2.38e-05	0.098889	19273	A	C
3883	27863252	2016	Immunological	Immature fraction of reticulocytes (three-way meta)	2.525e-05	0.104914	170548	A	C
3869	27863252	2016	Immunological	Basophil count (three-way meta)	2.644e-05	0.109858	171846	C	A
945	27005778	2016	Metabolic	Serum total cholesterol	3.14e-05	0.130467	21491	A	C
4084	28566273	2017	Endocrine	Type 2 Diabetes (adjusted for BMI)	3.4e-05	0.14127	159208	A	C
4133	29403010	2018	Immunological	Monocyte count	4.295e-05	0.178457	62076	A	C
4106	29403010	2018	Metabolic	Non-albumin protein	6.712e-05	0.278884	98538	C	A
4130	29403010	2018	Immunological	Neutrophil count	0.0001003	0.416747	62076	A	C
3838	27863252	2016	Immunological	Eosinophil count (two-way meta)	0.00010081	0.418866	131999	C	A
943	27005778	2016	Metabolic	Phospholipids in small VLDL	0.00012	0.4986	21551	A	C
3866	27863252	2016	Immunological	Reticulocyte count (two-way meta)	0.00013041	0.541854	130388	C	A
3874	27863252	2016	Immunological	Eosinophil count (three-way meta)	0.0001564	0.649842	172275	C	A
3852	27863252	2016	Immunological	Mean corpuscular volume (two-way meta)	0.0001928	0.801084	132353	A	C
941	27005778	2016	Metabolic	Total lipids in small VLDL	0.0002	0.831	19273	A	C
3897	27863252	2016	Immunological	Plateletcrit (three-way meta)	0.0002015	0.837232	164339	A	C
4126	29403010	2018	Metabolic	Creatine kinase	0.0002043	0.848866	106080	C	A
991	27989323	2017	Immunological	Interleukin-4	0.0003	1	8124	A	C
4102	29403010	2018	Metabolic	Blood sugar	0.0003143	1	93146	C	A
4047	28482362	2017	Body Structures	Medial collateral ligament injury	0.0003158	1	102503	NA	NA
940	27005778	2016	Metabolic	Free cholesterol in small VLDL	0.000317	1	21559	A	C
922	27005778	2016	Metabolic	Cholesterol esters in medium VLDL	0.000329	1	19273	A	C
3854	27863252	2016	Immunological	Monocyte percentage of white cells (two-way meta)	0.00036741	1	131305	C	A
4008	29559693	2018	Skeletal	Osteoarthritis of knee (hospital diagnosed)	0.00044899	1	22347	A	C
874	27005778	2016	Metabolic	Glycine	0.000466	1	18734	C	A
1212	27398621	2016	Endocrine	Type 2 Diabetes	0.0005441	1	44414	NA	NA
942	27005778	2016	Metabolic	Concentration of small VLDL particles	0.000635	1	19273	A	C
3850	27863252	2016	Immunological	Mean corpuscular hemoglobin concentration (two-way meta)	0.00065173	1	132586	C	A
4122	29403010	2018	Metabolic	Œ≥-glutamyl transferase	0.0006667	1	118309	C	A
4119	29403010	2018	Metabolic	Aspartate aminotransferase	0.0006895	1	134154	A	C
3818	29083406	2017	Respiratory	Asthma, hay fever or eczema	0.0007702	1	242569	A	C
3886	27863252	2016	Immunological	Mean corpuscular hemoglobin concentration (three-way meta)	0.000775	1	172851	C	A
4140	29403010	2018	Immunological	Mean corpuscular hemoglobin concentration	0.0009033	1	108728	A	C
4078	30239722	2018	Metabolic	Waist-hip ratio (male)	0.001126	1	316772	A	C
4112	29403010	2018	Metabolic	Sodium	0.001235	1	127304	A	C
993	27989323	2017	Immunological	Interleukin-6	0.001716	1	8189	A	C
3863	27863252	2016	Immunological	Platelet count (two-way meta)	0.00184297	1	127127	A	C
3885	27863252	2016	Immunological	Lymphocyte percentage of white cells (three-way meta)	0.001963	1	171748	A	C
4076	30239722	2018	Metabolic	Body Mass Index (female)	0.002029	1	434794	A	C
3890	27863252	2016	Immunological	Monocyte percentage of white cells (three-way meta)	0.002355	1	170494	C	A
3983	29358691	2018	Endocrine	Type 2 Diabetes	0.002366	1	70127	A	C
875	27005778	2016	Metabolic	Glycoprotein acetyls, mainly a1Lacid glycoprotein	0.002367	1	19270	A	C
870	27005778	2016	Metabolic	Free cholesterol	0.002398	1	13497	A	C
3884	27863252	2016	Immunological	Lymphocyte count (three-way meta)	0.002911	1	171643	C	A
4074	30239722	2018	Metabolic	Body Mass Index	0.003145	1	806834	A	C
4113	29403010	2018	Metabolic	Potassium	0.003502	1	132938	C	A
921	27005778	2016	Metabolic	Total cholesterol in medium VLDL	0.003641	1	21551	A	C
3849	27863252	2016	Immunological	Lymphocyte percentage of white cells (two-way meta)	0.00367628	1	132570	A	C
4081	30239722	2018	Metabolic	Waist-hip ratio (adjusted for BMI, male)	0.003955	1	315284	A	C
970	27005778	2016	Metabolic	Concentration of chylomicrons and extremely large VLDL particles	0.004748	1	18960	A	C
4120	29403010	2018	Metabolic	Alanine aminotransferase	0.005014	1	134182	C	A
935	27005778	2016	Metabolic	Triglycerides in small HDL	0.005746	1	21558	A	C
865	27005778	2016	Metabolic	Esterified cholesterol	0.006345	1	13497	A	C
3832	27723757	2016	Dermatological	Vitiligo	0.00694	1	44266	A	C
878	27005778	2016	Metabolic	Histidine	0.007757	1	19244	C	A
933	27005778	2016	Metabolic	Total lipids in small HDL	0.007862	1	19273	A	C
42	27864402	2016	Activities	Self-rated health	0.0082302	1	111749	A	C
4050	28358823	2017	Body Structures	Anterior cruciate ligament rupture (fixed effect model)	0.00843	1	99342	NA	NA
4051	28358823	2017	Body Structures	Anterior cruciate ligament rupture (random effect model)	0.00843	1	99342	NA	NA
14	28439101	2017	Psychiatric	Posttraumatic stress disorder	0.009622	1	9537	A	AC
16	28439101	2017	Psychiatric	Posttraumatic stress disorder	0.009622	1	19884	A	AC
3848	27863252	2016	Immunological	Lymphocyte count (two-way meta)	0.0102087	1	132452	C	A
41	27046643	2016	Environment	Educational attainment	0.0103541	1	111114	C	A
3916	28073927	2017	Ophthalmological	Disc area	0.0104	1	7307	A	C
4139	29403010	2018	Immunological	Mean corpuscular hemoglobin	0.0106	1	108054	C	A
3910	28073927	2017	Ophthalmological	Vertical cup-disc ratio	0.01071	1	8373	A	C
3908	28073927	2017	Ophthalmological	Vertical cup-disc ratio	0.01072	1	32272	A	C
3887	27863252	2016	Immunological	Mean corpuscular hemoglobin (three-way meta)	0.01095	1	172332	A	C
4143	29403010	2018	Cardiovascular	Diastolic blood pressure	0.01196	1	136615	A	C
3833	27863252	2016	Immunological	Basophil count (two-way meta)	0.0129127	1	131860	C	A
3936	28878392	2017	Metabolic	Sialylation	0.0139165	1	2078	NA	NA
3	BioRxiv: https://doi.org/10.1101/145581	2017	Psychiatric	Attention deficit hyperactivity disorder	0.01451	1	55374	A	C
926	27005778	2016	Metabolic	Phospholipids in medium VLDL	0.015923	1	21240	A	C
3899	27863252	2016	Immunological	Platelet count (three-way meta)	0.01618	1	166066	A	C
867	27005778	2016	Metabolic	OmegaL3 fatty acids	0.016511	1	13544	A	C
85	26367794	2015	Skeletal	Femoral Neck BMD	0.017589	1	32965	C	A
3935	28878392	2017	Metabolic	Disialylation	0.0182875	1	2078	NA	NA
980	27989323	2017	Immunological	Interferon-gamma	0.01844	1	7701	A	C
67	26192919	2015	Gastrointestinal	Inflammatory Bowel Disease	0.01932	1	34652	A	C
4033	30482948	2018	Psychiatric	Alcohol dependency (unrelated genotyped individuals)	0.02036	1	28757	C	A
905	27005778	2016	Metabolic	18:2, linoleic acid (LA)	0.021803	1	13527	A	C
923	27005778	2016	Metabolic	Free cholesterol in medium VLDL	0.02294	1	21240	A	C
24	27663945	2016	Psychiatric	Attention deficit hyperactivity disorder	0.02492	1	17666	NA	NA
3912	28073927	2017	Ophthalmological	Cup area	0.02496	1	22484	A	C
4118	29403010	2018	Metabolic	Zinc sulfate turbidity test	0.02601	1	12303	C	A
4127	29403010	2018	Metabolic	Lactate dehydrogenase	0.02742	1	126319	C	A
868	27005778	2016	Metabolic	OmegaL6 fatty acids	0.027748	1	13506	A	C
946	27005778	2016	Metabolic	Serum total triglycerides	0.030296	1	21545	A	C
3971	29304378	2018	Skeletal	Total body BMD	0.03066	1	66628	C	A
924	27005778	2016	Metabolic	Total lipids in medium VLDL	0.03076	1	19273	A	C
4141	29403010	2018	Immunological	Platelet count	0.03192	1	108208	A	C
38	27046643	2016	Cognitive	Verbal-numerical reasoning	0.0326506	1	36035	C	A
3914	28073927	2017	Ophthalmological	Disc area	0.03344	1	29811	A	C
1181	27992416	2017	Psychiatric	Sleep duration	0.033641	1	111975	C	A
944	27005778	2016	Metabolic	Triglycerides in small VLDL	0.03467	1	21558	A	C
3957	28979981	2017	Psychiatric	Antisocial behavior	0.03582	1	16400	NA	NA
925	27005778	2016	Metabolic	Concentration of medium VLDL particles	0.036109	1	19273	A	AC
1142	27494321	2016	Psychiatric	Sleep duration	0.037	1	128266	C	A
3855	27863252	2016	Immunological	Mean platelet volume (two-way meta)	0.0420207	1	127230	A	C
852	27005778	2016	Metabolic	Alanine	0.042738	1	24796	A	C
948	27005778	2016	Metabolic	Total fatty acids	0.045919	1	13505	A	AC
3958	28979981	2017	Psychiatric	Antisocial behavior (male)	0.04627	1	8535	NA	NA
1145	28490609	2017	Metabolic	Insulin secretion rate (adjusted for BMI)	0.04671	1	5567	A	C
866	27005778	2016	Metabolic	Fatty acid length	0.046899	1	13476	A	C
969	27005778	2016	Metabolic	Total lipids in chylomicrons and extremely large VLDL	0.047677	1	18960	A	AC
4151	29403010	2018	Cardiovascular	Left ventricular mass index	0.04843	1	17837	C	A
3973	29304378	2018	Skeletal	Total body BMD (45-60 years old)	0.04867	1	18805	C	A
978	27989323	2017	Immunological	Growth regulated oncogene-‚Äö√¢√†‚àö‚â†¬¨¬®¬¨¬± (CXCL1)	0.04927	1	3505	C	A
934	27005778	2016	Metabolic	Concentration of small HDL particles	0.049408	1	19273	A	C
