# Supplementary material for: Genome-wide association and multi-omic analyses reveal ACTN2 as a gene linked to heart failure
Source: Nat Commun. 2020 Feb 28;11:1122. doi: 10.1038/s41467-020-14843-7 (PMC7048760; doi:10.1038/s41467-020-14843-7)
Supplement: Supplementary file 10 — Source Data [file 41467_2020_14843_MOESM10_ESM.xlsx]

## Sheet: Figure 1b
x-axis	y-axis	fill (rg)	p-value	bonferroni-adjusted p-value	stars
Hypertension	Hypothyroidism	0.2799	6.4205e-11	1.02728e-07	***
Hypertension	Inflammatory and Toxic Neuropathies	0.3117	0.0013195	1
Hypertension	Intervertebral Disk Disorders	0.4887	3.5444e-20	5.67104e-17	***
Hypertension	Iron Deficiency Anemia	0.6036	9.1998e-12	1.47197e-08	***
Hypertension	Ischemic Heart Disease	0.7171	1.4935e-200	2.3896e-197	***
Hypertension	Lipid Disorders	0.7395	7.4059e-132	1.18494e-128	***
Hypertension	Megaloblastic Anemia	0.3751	0.0089899	1
Hypertension	Menopausal Disorders	0.4966	0.016094	1
Hypertension	Mood Disorders	0.3787	2.9903e-27	4.78448e-24	***
Hypertension	Nasal Septum Deviation	0.3707	0.0032335	1
Hypertension	Osteoarthritis	0.4349	1.9624e-31	3.13984e-28	***
Hypertension	Parkinson's disease	0.2139	0.068289	1
Hypertension	Pneumonia	0.5804	2.1251e-08	3.40016e-05	***
Hypertension	Retinal Detachment	-0.0012	0.98103	1
Hypertension	Sebaceous Gland Diseases	0.2157	0.00025315	0.40504
Hypertension	Skin Cancer	0.0424	0.28743	1
Hypertension	Tobacco Use Disorder	0.4807	3.3276e-52	5.32416e-49	***
Hypertension	Urinary Tract Infection	0.6742	3.9155e-13	6.2648e-10	***
Hair Diseases	Hypertension	0.2275	0.0040381	1
Hair Diseases	Hypothyroidism	0.1828	0.042294	1
Hair Diseases	Inflammatory and Toxic Neuropathies	0.1248	0.55286	1
Hair Diseases	Intervertebral Disk Disorders	0.2234	0.076011	1
Hair Diseases	Iron Deficiency Anemia	0.3074	0.10157	1
Hair Diseases	Ischemic Heart Disease	0.0739	0.32507	1
Hair Diseases	Lipid Disorders	0.1277	0.14193	1
Hair Diseases	Megaloblastic Anemia	0.192	0.46796	1
Hair Diseases	Menopausal Disorders	0.5396	0.15736	1
Hair Diseases	Mood Disorders	0.144	0.17939	1
Hair Diseases	Nasal Septum Deviation	0.7421	0.044592	1
Hair Diseases	Osteoarthritis	0.315	0.0098255	1
Hair Diseases	Parkinson's disease	0.4121	0.15607	1
Hair Diseases	Pneumonia	0.2963	0.12341	1
Hair Diseases	Retinal Detachment	0.1567	0.23708	1
Hair Diseases	Sebaceous Gland Diseases	0.9992	1.4011e-68	2.24176e-65	***
Hair Diseases	Skin Cancer	0.2217	0.046239	1
Hair Diseases	Tobacco Use Disorder	0.315	0.004015	1
Hair Diseases	Urinary Tract Infection	0.4589	0.017392	1
Glaucoma	Hair Diseases	-0.1579	0.34	1
Glaucoma	Hypertension	0.165	0.0021	1
Glaucoma	Hypothyroidism	-0.0531	0.4057	1
Glaucoma	Inflammatory and Toxic Neuropathies	-0.216	0.1799	1
Glaucoma	Intervertebral Disk Disorders	0.041	0.6776	1
Glaucoma	Iron Deficiency Anemia	-0.0899	0.5073	1
Glaucoma	Ischemic Heart Disease	0.0672	0.3345	1
Glaucoma	Lipid Disorders	0.136	0.0381	1
Glaucoma	Megaloblastic Anemia	0.0988	0.6602	1
Glaucoma	Menopausal Disorders	0.1458	0.5493	1
Glaucoma	Mood Disorders	-0.0306	0.6721	1
Glaucoma	Nasal Septum Deviation	0.5739	0.0304	1
Glaucoma	Osteoarthritis	0.0946	0.2325	1
Glaucoma	Parkinson's disease	-0.0281	0.8878	1
Glaucoma	Pneumonia	0.0045	0.9772	1
Glaucoma	Retinal Detachment	0.1808	0.0423	1
Glaucoma	Sebaceous Gland Diseases	0.0833	0.4992	1
Glaucoma	Skin Cancer	0.0281	0.6989	1
Glaucoma	Tobacco Use Disorder	0.0525	0.3815	1
Glaucoma	Urinary Tract Infection	0.0701	0.6282	1
Genital Polyp	Genital Prolapse	0.0471	0.7127	1
Genital Polyp	Glaucoma	0.0751	0.6793	1
Genital Polyp	Hair Diseases	0.4681	0.03	1
Genital Polyp	Hypertension	0.0254	0.7895	1
Genital Polyp	Hypothyroidism	0.1987	0.0663	1
Genital Polyp	Inflammatory and Toxic Neuropathies	-0.059	0.8057	1
Genital Polyp	Intervertebral Disk Disorders	0.25	0.1176	1
Genital Polyp	Iron Deficiency Anemia	0.3098	0.219	1
Genital Polyp	Ischemic Heart Disease	0.1093	0.2946	1
Genital Polyp	Lipid Disorders	0.1048	0.2623	1
Genital Polyp	Megaloblastic Anemia	0.0926	0.8035	1
Genital Polyp	Menopausal Disorders	0.8296	0.0189	1
Genital Polyp	Mood Disorders	0.0239	0.8534	1
Genital Polyp	Nasal Septum Deviation	0.0399	0.8958	1
Genital Polyp	Osteoarthritis	-0.2756	0.0481	1
Genital Polyp	Parkinson's disease	0.1984	0.5549	1
Genital Polyp	Pneumonia	0.0692	0.7938	1
Genital Polyp	Retinal Detachment	-0.2971	0.0739	1
Genital Polyp	Sebaceous Gland Diseases	0.5285	0.0038	1
Genital Polyp	Skin Cancer	-0.0654	0.5769	1
Genital Polyp	Tobacco Use Disorder	0.0037	0.9732	1
Genital Polyp	Urinary Tract Infection	-0.0313	0.8946	1
Genital Prolapse	Glaucoma	-0.0094	0.9106	1
Genital Prolapse	Hair Diseases	0.0744	0.52401	1
Genital Prolapse	Hypertension	0.2182	7.5843e-07	0.00121349	*
Genital Prolapse	Hypothyroidism	0.1949	0.00039736	0.635776
Genital Prolapse	Inflammatory and Toxic Neuropathies	0.0909	0.47578	1
Genital Prolapse	Intervertebral Disk Disorders	0.2804	0.00045004	0.720064
Genital Prolapse	Iron Deficiency Anemia	0.263	0.042774	1
Genital Prolapse	Ischemic Heart Disease	0.247	2.3465e-07	0.00037544	**
Genital Prolapse	Lipid Disorders	0.2148	5.4639e-06	0.00874224	*
Genital Prolapse	Megaloblastic Anemia	0.2009	0.26986	1
Genital Prolapse	Menopausal Disorders	0.4636	0.053642	1
Genital Prolapse	Mood Disorders	0.2236	0.00044109	0.705744
Genital Prolapse	Nasal Septum Deviation	0.4671	0.024078	1
Genital Prolapse	Osteoarthritis	0.2668	0.00014336	0.229376
Genital Prolapse	Parkinson's disease	0.1298	0.47065	1
Genital Prolapse	Pneumonia	0.266	0.039123	1
Genital Prolapse	Retinal Detachment	-0.0158	0.83967	1
Genital Prolapse	Sebaceous Gland Diseases	0.2315	0.039968	1
Genital Prolapse	Skin Cancer	0.1271	0.055548	1
Genital Prolapse	Tobacco Use Disorder	0.2422	1.5365e-06	0.0024584	*
Genital Prolapse	Urinary Tract Infection	0.3894	0.000674	1
Facial Nerve Disorders	Gastritis Duodenitis	0.6231	0.0446	1
Facial Nerve Disorders	Genital Polyp	0.479	0.2859	1
Facial Nerve Disorders	Genital Prolapse	0.0464	0.826	1
Facial Nerve Disorders	Glaucoma	0.3447	0.2612	1
Facial Nerve Disorders	Hair Diseases	0.3201	0.3313	1
Facial Nerve Disorders	Hypertension	0.4028	0.0217	1
Facial Nerve Disorders	Hypothyroidism	0.1799	0.2159	1
Facial Nerve Disorders	Inflammatory and Toxic Neuropathies	-0.3203	0.4432	1
Facial Nerve Disorders	Intervertebral Disk Disorders	0.6539	0.053	1
Facial Nerve Disorders	Iron Deficiency Anemia	0.7264	0.1001	1
Facial Nerve Disorders	Ischemic Heart Disease	0.4916	0.0304	1
Facial Nerve Disorders	Lipid Disorders	0.5344	0.0219	1
Facial Nerve Disorders	Megaloblastic Anemia	0.5849	0.244	1
Facial Nerve Disorders	Menopausal Disorders	0.8154	0.1773	1
Facial Nerve Disorders	Mood Disorders	0.3895	0.1012	1
Facial Nerve Disorders	Nasal Septum Deviation	0.3814	0.431	1
Facial Nerve Disorders	Osteoarthritis	0.3404	0.0756	1
Facial Nerve Disorders	Parkinson's disease	-0.7945	0.129	1
Facial Nerve Disorders	Pneumonia	0.5015	0.2218	1
Facial Nerve Disorders	Retinal Detachment	-0.2036	0.3988	1
Facial Nerve Disorders	Sebaceous Gland Diseases	0.5274	0.1285	1
Facial Nerve Disorders	Skin Cancer	0.0006	0.9974	1
Facial Nerve Disorders	Tobacco Use Disorder	0.358	0.0571	1
Facial Nerve Disorders	Urinary Tract Infection	1	0.0394	1
Gastritis Duodenitis	Genital Polyp	0.1689	0.19497	1
Gastritis Duodenitis	Genital Prolapse	0.3539	1.2958e-09	2.07328e-06	***
Gastritis Duodenitis	Glaucoma	0.1722	0.022962	1
Gastritis Duodenitis	Hair Diseases	0.2926	0.033177	1
Gastritis Duodenitis	Hypertension	0.5027	5.8841e-42	9.41456e-39	***
Gastritis Duodenitis	Hypothyroidism	0.2817	1.2751e-06	0.00204016	*
Gastritis Duodenitis	Inflammatory and Toxic Neuropathies	0.3082	0.026363	1
Gastritis Duodenitis	Intervertebral Disk Disorders	0.6508	1.3295e-15	2.1272e-12	***
Gastritis Duodenitis	Iron Deficiency Anemia	0.4984	1.698e-06	0.0027168	*
Gastritis Duodenitis	Ischemic Heart Disease	0.5052	4.9135e-30	7.8616e-27	***
Gastritis Duodenitis	Lipid Disorders	0.6134	4.3417e-32	6.94672e-29	***
Gastritis Duodenitis	Megaloblastic Anemia	0.1793	0.2802	1
Gastritis Duodenitis	Menopausal Disorders	0.5149	0.03754	1
Gastritis Duodenitis	Mood Disorders	0.5728	5.6491e-23	9.03856e-20	***
Gastritis Duodenitis	Nasal Septum Deviation	0.3581	0.048885	1
Gastritis Duodenitis	Osteoarthritis	0.4565	2.0492e-18	3.27872e-15	***
Gastritis Duodenitis	Parkinson's disease	0.1909	0.23893	1
Gastritis Duodenitis	Pneumonia	0.7775	1.8342e-06	0.00293472	*
Gastritis Duodenitis	Retinal Detachment	-0.0427	0.60701	1
Gastritis Duodenitis	Sebaceous Gland Diseases	0.3156	0.0031463	1
Gastritis Duodenitis	Skin Cancer	0.0108	0.85275	1
Gastritis Duodenitis	Tobacco Use Disorder	0.6573	1.1153e-43	1.78448e-40	***
Gastritis Duodenitis	Urinary Tract Infection	0.9411	6.0046e-12	9.60736e-09	***
Enthesopathies	Esophageal Diseases	0.5587	1.9946e-26	3.19136e-23	***
Enthesopathies	Facial Nerve Disorders	0.2101	0.28636	1
Enthesopathies	Gastritis Duodenitis	0.6397	6.0373e-20	9.65968e-17	***
Enthesopathies	Genital Polyp	-0.2638	0.074437	1
Enthesopathies	Genital Prolapse	0.4359	1.0769e-09	1.72304e-06	***
Enthesopathies	Glaucoma	0.0734	0.41439	1
Enthesopathies	Hair Diseases	0.1079	0.31625	1
Enthesopathies	Hypertension	0.3677	9.8163e-16	1.57061e-12	***
Enthesopathies	Hypothyroidism	0.2239	0.00039345	0.62952
Enthesopathies	Inflammatory and Toxic Neuropathies	0.2989	0.042127	1
Enthesopathies	Intervertebral Disk Disorders	0.6841	6.2366e-14	9.97856e-11	***
Enthesopathies	Iron Deficiency Anemia	0.4523	0.00016089	0.257424
Enthesopathies	Ischemic Heart Disease	0.3888	7.0282e-15	1.12451e-11	***
Enthesopathies	Lipid Disorders	0.455	4.8915e-15	7.8264e-12	***
Enthesopathies	Megaloblastic Anemia	0.3092	0.11936	1
Enthesopathies	Menopausal Disorders	0.4736	0.053401	1
Enthesopathies	Mood Disorders	0.496	6.8928e-15	1.10285e-11	***
Enthesopathies	Nasal Septum Deviation	0.84	0.0025848	1
Enthesopathies	Osteoarthritis	0.6112	6.2238e-34	9.95808e-31	***
Enthesopathies	Parkinson's disease	0.3822	0.02532	1
Enthesopathies	Pneumonia	0.6075	0.00024268	0.388288
Enthesopathies	Retinal Detachment	-0.0278	0.73192	1
Enthesopathies	Sebaceous Gland Diseases	0.3839	0.00011394	0.182304
Enthesopathies	Skin Cancer	0.1052	0.061383	1
Enthesopathies	Tobacco Use Disorder	0.5829	6.8728e-24	1.09965e-20	***
Enthesopathies	Urinary Tract Infection	0.5068	2.9238e-05	0.0467808
Diseases of Connective Tissue	Enthesopathies	0.5423	3.4172e-07	0.000546752	**
Diseases of Connective Tissue	Esophageal Diseases	0.3165	2.696e-05	0.043136
Diseases of Connective Tissue	Facial Nerve Disorders	0.4443	0.16808	1
Diseases of Connective Tissue	Gastritis Duodenitis	0.4589	1.6966e-06	0.00271456	*
Diseases of Connective Tissue	Genital Polyp	-0.348	0.12003	1
Diseases of Connective Tissue	Genital Prolapse	0.1466	0.14699	1
Diseases of Connective Tissue	Glaucoma	-0.1493	0.28014	1
Diseases of Connective Tissue	Hair Diseases	0.2702	0.082953	1
Diseases of Connective Tissue	Hypertension	0.3091	1.859e-05	0.029744
Diseases of Connective Tissue	Hypothyroidism	0.3045	0.0033434	1
Diseases of Connective Tissue	Inflammatory and Toxic Neuropathies	0.3307	0.098311	1
Diseases of Connective Tissue	Intervertebral Disk Disorders	0.4098	0.00024586	0.393376
Diseases of Connective Tissue	Iron Deficiency Anemia	0.4264	0.011168	1
Diseases of Connective Tissue	Ischemic Heart Disease	0.37	1.8861e-06	0.00301776	*
Diseases of Connective Tissue	Lipid Disorders	0.4234	5.8492e-08	9.35872e-05	***
Diseases of Connective Tissue	Megaloblastic Anemia	0.4783	0.050198	1
Diseases of Connective Tissue	Menopausal Disorders	0.4631	0.12427	1
Diseases of Connective Tissue	Mood Disorders	0.2153	0.011557	1
Diseases of Connective Tissue	Nasal Septum Deviation	0.3142	0.1926	1
Diseases of Connective Tissue	Osteoarthritis	0.4808	4.7054e-06	0.00752864	*
Diseases of Connective Tissue	Parkinson's disease	0.215	0.3473	1
Diseases of Connective Tissue	Pneumonia	0.6026	0.0011535	1
Diseases of Connective Tissue	Retinal Detachment	0.0162	0.90476	1
Diseases of Connective Tissue	Sebaceous Gland Diseases	0.1866	0.14313	1
Diseases of Connective Tissue	Skin Cancer	-0.1152	0.28107	1
Diseases of Connective Tissue	Tobacco Use Disorder	0.3399	6.6063e-05	0.105701
Diseases of Connective Tissue	Urinary Tract Infection	0.2904	0.094939	1
Esophageal Diseases	Facial Nerve Disorders	0.6619	0.021866	1
Esophageal Diseases	Gastritis Duodenitis	0.9306	9.3409e-130	1.49454e-126	***
Esophageal Diseases	Genital Polyp	0.2759	0.033848	1
Esophageal Diseases	Genital Prolapse	0.3577	2.0907e-10	3.34512e-07	***
Esophageal Diseases	Glaucoma	0.093	0.19231	1
Esophageal Diseases	Hair Diseases	0.1165	0.15138	1
Esophageal Diseases	Hypertension	0.4398	1.002e-44	1.6032e-41	***
Esophageal Diseases	Hypothyroidism	0.2195	6.5934e-07	0.00105494	*
Esophageal Diseases	Inflammatory and Toxic Neuropathies	0.3726	0.0014952	1
Esophageal Diseases	Intervertebral Disk Disorders	0.5646	1.4282e-13	2.28512e-10	***
Esophageal Diseases	Iron Deficiency Anemia	0.4307	4.2481e-07	0.000679696	**
Esophageal Diseases	Ischemic Heart Disease	0.4464	6.9605e-31	1.11368e-27	***
Esophageal Diseases	Lipid Disorders	0.4902	6.6771e-29	1.06834e-25	***
Esophageal Diseases	Megaloblastic Anemia	0.1959	0.16643	1
Esophageal Diseases	Menopausal Disorders	0.4222	0.049048	1
Esophageal Diseases	Mood Disorders	0.4511	1.3755e-21	2.2008e-18	***
Esophageal Diseases	Nasal Septum Deviation	0.3144	0.043116	1
Esophageal Diseases	Osteoarthritis	0.3733	3.7848e-20	6.05568e-17	***
Esophageal Diseases	Parkinson's disease	0.1481	0.24666	1
Esophageal Diseases	Pneumonia	0.7143	3.1784e-07	0.000508544	**
Esophageal Diseases	Retinal Detachment	-0.0726	0.25772	1
Esophageal Diseases	Sebaceous Gland Diseases	0.1843	0.023271	1
Esophageal Diseases	Skin Cancer	0.0699	0.17469	1
Esophageal Diseases	Tobacco Use Disorder	0.5534	3.3237e-48	5.31792e-45	***
Esophageal Diseases	Urinary Tract Infection	0.6805	1.4633e-09	2.34128e-06	***
Diabetes Mellitus	Diseases of Connective Tissue	0.3686	2.3803e-06	0.00380848	*
Diabetes Mellitus	Enthesopathies	0.4525	5.1762e-18	8.28192e-15	***
Diabetes Mellitus	Esophageal Diseases	0.3806	3.9469e-18	6.31504e-15	***
Diabetes Mellitus	Facial Nerve Disorders	0.6003	0.015282	1
Diabetes Mellitus	Gastritis Duodenitis	0.4689	3.4786e-22	5.56576e-19	***
Diabetes Mellitus	Genital Polyp	0.0772	0.47293	1
Diabetes Mellitus	Genital Prolapse	0.2251	1.3572e-05	0.0217152
Diabetes Mellitus	Glaucoma	0.0634	0.29737	1
Diabetes Mellitus	Hair Diseases	0.3102	0.0020027	1
Diabetes Mellitus	Hypertension	0.5852	7.3109e-121	1.16974e-117	***
Diabetes Mellitus	Hypothyroidism	0.297	6.1698e-11	9.87168e-08	***
Diabetes Mellitus	Inflammatory and Toxic Neuropathies	0.4308	0.00012425	0.1988
Diabetes Mellitus	Intervertebral Disk Disorders	0.4928	1.9475e-17	3.116e-14	***
Diabetes Mellitus	Iron Deficiency Anemia	0.4677	6.7868e-07	0.00108589	*
Diabetes Mellitus	Ischemic Heart Disease	0.5126	2.6514e-49	4.24224e-46	***
Diabetes Mellitus	Lipid Disorders	0.6159	4.2925e-45	6.868e-42	***
Diabetes Mellitus	Megaloblastic Anemia	0.336	0.020399	1
Diabetes Mellitus	Menopausal Disorders	0.4438	0.031812	1
Diabetes Mellitus	Mood Disorders	0.3152	1.0826e-14	1.73216e-11	***
Diabetes Mellitus	Nasal Septum Deviation	0.4021	0.009569	1
Diabetes Mellitus	Osteoarthritis	0.3741	1.6727e-17	2.67632e-14	***
Diabetes Mellitus	Parkinson's disease	0.0881	0.4661	1
Diabetes Mellitus	Pneumonia	0.5491	6.5096e-07	0.00104154	*
Diabetes Mellitus	Retinal Detachment	-0.0688	0.233	1
Diabetes Mellitus	Sebaceous Gland Diseases	0.32	2.4396e-05	0.0390336
Diabetes Mellitus	Skin Cancer	-0.1088	0.022788	1
Diabetes Mellitus	Tobacco Use Disorder	0.4754	7.427e-49	1.18832e-45	***
Diabetes Mellitus	Urinary Tract Infection	0.4946	8.3245e-08	0.000133192	**
Chronic Airway Obstruction	Coagulation Disorders	0.4744	0.26335	1
Chronic Airway Obstruction	Diabetes Mellitus	0.5036	1.3888e-32	2.22208e-29	***
Chronic Airway Obstruction	Diseases of Connective Tissue	0.3516	0.00015805	0.25288
Chronic Airway Obstruction	Enthesopathies	0.6193	7.1596e-19	1.14554e-15	***
Chronic Airway Obstruction	Esophageal Diseases	0.5741	2.8712e-43	4.59392e-40	***
Chronic Airway Obstruction	Facial Nerve Disorders	0.5824	0.034857	1
Chronic Airway Obstruction	Gastritis Duodenitis	0.6905	3.2482e-33	5.19712e-30	***
Chronic Airway Obstruction	Genital Polyp	0.0248	0.85957	1
Chronic Airway Obstruction	Genital Prolapse	0.2143	0.00071649	1
Chronic Airway Obstruction	Glaucoma	0.1241	0.12635	1
Chronic Airway Obstruction	Hair Diseases	0.3383	0.0086391	1
Chronic Airway Obstruction	Hypertension	0.5348	7.7862e-39	1.24579e-35	***
Chronic Airway Obstruction	Hypothyroidism	0.3234	5.6588e-07	0.000905408	**
Chronic Airway Obstruction	Inflammatory and Toxic Neuropathies	0.1827	0.15032	1
Chronic Airway Obstruction	Intervertebral Disk Disorders	0.6272	1.5669e-15	2.50704e-12	***
Chronic Airway Obstruction	Iron Deficiency Anemia	0.5905	3.0096e-07	0.000481536	**
Chronic Airway Obstruction	Ischemic Heart Disease	0.5495	7.1388e-29	1.14221e-25	***
Chronic Airway Obstruction	Lipid Disorders	0.611	1.4695e-29	2.3512e-26	***
Chronic Airway Obstruction	Megaloblastic Anemia	0.6639	0.0074233	1
Chronic Airway Obstruction	Menopausal Disorders	0.5839	0.02456	1
Chronic Airway Obstruction	Mood Disorders	0.6714	2.2628e-37	3.62048e-34	***
Chronic Airway Obstruction	Nasal Septum Deviation	0.7789	0.00057776	0.924416
Chronic Airway Obstruction	Osteoarthritis	0.5476	1.9273e-23	3.08368e-20	***
Chronic Airway Obstruction	Parkinson's disease	0.0776	0.66372	1
Chronic Airway Obstruction	Pneumonia	0.9526	3.1267e-11	5.00272e-08	***
Chronic Airway Obstruction	Retinal Detachment	-0.0522	0.49592	1
Chronic Airway Obstruction	Sebaceous Gland Diseases	0.3593	0.0002122	0.33952
Chronic Airway Obstruction	Skin Cancer	0.0154	0.80455	1
Chronic Airway Obstruction	Tobacco Use Disorder	0.7848	1.4551e-90	2.32816e-87	***
Chronic Airway Obstruction	Urinary Tract Infection	0.7003	1.9783e-07	0.000316528	**
Coagulation Disorders	Diabetes Mellitus	0.3188	0.2476	1
Coagulation Disorders	Diseases of Connective Tissue	0.2178	0.5474	1
Coagulation Disorders	Enthesopathies	0.3179	0.3376	1
Coagulation Disorders	Esophageal Diseases	0.6751	0.2258	1
Coagulation Disorders	Facial Nerve Disorders	0.0689	0.9167	1
Coagulation Disorders	Gastritis Duodenitis	0.6162	0.284	1
Coagulation Disorders	Genital Polyp	0.0128	0.9784	1
Coagulation Disorders	Genital Prolapse	0.3112	0.2962	1
Coagulation Disorders	Glaucoma	0.2044	0.595	1
Coagulation Disorders	Hair Diseases	0.5402	0.3267	1
Coagulation Disorders	Hypertension	0.4913	0.1954	1
Coagulation Disorders	Hypothyroidism	0.0857	0.6305	1
Coagulation Disorders	Inflammatory and Toxic Neuropathies	-0.0548	0.9118	1
Coagulation Disorders	Intervertebral Disk Disorders	0.254	0.429	1
Coagulation Disorders	Iron Deficiency Anemia	0.2583	0.5273	1
Coagulation Disorders	Ischemic Heart Disease	0.4495	0.2336	1
Coagulation Disorders	Lipid Disorders	0.2531	0.3189	1
Coagulation Disorders	Megaloblastic Anemia	0.4087	0.4679	1
Coagulation Disorders	Menopausal Disorders	1	0.3192	1
Coagulation Disorders	Mood Disorders	0.1504	0.5161	1
Coagulation Disorders	Nasal Septum Deviation	1	0.2813	1
Coagulation Disorders	Osteoarthritis	0.1442	0.4372	1
Coagulation Disorders	Parkinson's disease	0.3224	0.5864	1
Coagulation Disorders	Pneumonia	0.5893	0.3131	1
Coagulation Disorders	Retinal Detachment	0.0244	0.9236	1
Coagulation Disorders	Sebaceous Gland Diseases	0.4495	0.3066	1
Coagulation Disorders	Skin Cancer	-0.2332	0.32	1
Coagulation Disorders	Tobacco Use Disorder	0.1185	0.4838	1
Coagulation Disorders	Urinary Tract Infection	0.6459	0.2558	1
Cataract	Cellulitis Abscess	0.1492	0.10626	1
Cataract	Chronic Airway Obstruction	0.177	0.0053286	1
Cataract	Coagulation Disorders	0.2039	0.42915	1
Cataract	Diabetes Mellitus	0.1825	0.00015886	0.254176
Cataract	Diseases of Connective Tissue	0.0095	0.92862	1
Cataract	Enthesopathies	0.1368	0.062451	1
Cataract	Esophageal Diseases	0.1361	0.006996	1
Cataract	Facial Nerve Disorders	0.1529	0.43681	1
Cataract	Gastritis Duodenitis	0.1549	0.019842	1
Cataract	Genital Polyp	-0.0714	0.58671	1
Cataract	Genital Prolapse	0.0084	0.90137	1
Cataract	Glaucoma	0.2802	0.00021171	0.338736
Cataract	Hair Diseases	0.0638	0.53848	1
Cataract	Hypertension	0.2071	3.8521e-06	0.00616336	*
Cataract	Hypothyroidism	0.038	0.49488	1
Cataract	Inflammatory and Toxic Neuropathies	0.1307	0.31036	1
Cataract	Intervertebral Disk Disorders	0.0862	0.29099	1
Cataract	Iron Deficiency Anemia	0.0109	0.93218	1
Cataract	Ischemic Heart Disease	0.1989	0.00011092	0.177472
Cataract	Lipid Disorders	0.2429	1.2523e-07	0.000200368	**
Cataract	Megaloblastic Anemia	0.1237	0.46941	1
Cataract	Menopausal Disorders	-0.09	0.58079	1
Cataract	Mood Disorders	0.1952	0.0024449	1
Cataract	Nasal Septum Deviation	0.0552	0.7464	1
Cataract	Osteoarthritis	0.1846	0.0081534	1
Cataract	Parkinson's disease	0.0989	0.55051	1
Cataract	Pneumonia	0.2096	0.10359	1
Cataract	Retinal Detachment	0.3935	3.8343e-08	6.13488e-05	***
Cataract	Sebaceous Gland Diseases	0.0356	0.68237	1
Cataract	Skin Cancer	-0.0713	0.29406	1
Cataract	Tobacco Use Disorder	0.2388	4.5533e-05	0.0728528
Cataract	Urinary Tract Infection	0.0769	0.51246	1
Cellulitis Abscess	Chronic Airway Obstruction	0.5127	1.8761e-09	3.00176e-06	***
Cellulitis Abscess	Coagulation Disorders	0.3212	0.3021	1
Cellulitis Abscess	Diabetes Mellitus	0.4392	3.594e-13	5.7504e-10	***
Cellulitis Abscess	Diseases of Connective Tissue	0.2618	0.14085	1
Cellulitis Abscess	Enthesopathies	0.4458	1.3685e-06	0.0021896	*
Cellulitis Abscess	Esophageal Diseases	0.3103	3.4103e-07	0.000545648	**
Cellulitis Abscess	Facial Nerve Disorders	0.6071	0.053952	1
Cellulitis Abscess	Gastritis Duodenitis	0.3734	3.9387e-06	0.00630192	*
Cellulitis Abscess	Genital Polyp	-0.0027	0.99001	1
Cellulitis Abscess	Genital Prolapse	0.0108	0.89851	1
Cellulitis Abscess	Glaucoma	0.0738	0.52226	1
Cellulitis Abscess	Hair Diseases	0.2758	0.054815	1
Cellulitis Abscess	Hypertension	0.3732	4.1979e-10	6.71664e-07	***
Cellulitis Abscess	Hypothyroidism	0.1513	0.1143	1
Cellulitis Abscess	Inflammatory and Toxic Neuropathies	0.2465	0.10061	1
Cellulitis Abscess	Intervertebral Disk Disorders	0.2475	0.0045294	1
Cellulitis Abscess	Iron Deficiency Anemia	0.302	0.073606	1
Cellulitis Abscess	Ischemic Heart Disease	0.312	1.2545e-07	0.00020072	**
Cellulitis Abscess	Lipid Disorders	0.3192	8.0523e-06	0.0128837
Cellulitis Abscess	Megaloblastic Anemia	0.3006	0.14684	1
Cellulitis Abscess	Menopausal Disorders	0.2456	0.30252	1
Cellulitis Abscess	Mood Disorders	0.2934	0.00012803	0.204848
Cellulitis Abscess	Nasal Septum Deviation	0.3252	0.12191	1
Cellulitis Abscess	Osteoarthritis	0.3732	0.0027483	1
Cellulitis Abscess	Parkinson's disease	0.2851	0.22848	1
Cellulitis Abscess	Pneumonia	0.6251	0.00016637	0.266192
Cellulitis Abscess	Retinal Detachment	-0.0236	0.81215	1
Cellulitis Abscess	Sebaceous Gland Diseases	0.2611	0.016393	1
Cellulitis Abscess	Skin Cancer	0.0272	0.80174	1
Cellulitis Abscess	Tobacco Use Disorder	0.4259	1.2391e-09	1.98256e-06	***
Cellulitis Abscess	Urinary Tract Infection	0.3008	0.018928	1
Breast Cancer	Cardiac Dysrythmias	0.1051	0.0995	1
Breast Cancer	Cataract	0.0636	0.3213	1
Breast Cancer	Cellulitis Abscess	0.1348	0.0681	1
Breast Cancer	Chronic Airway Obstruction	0.0332	0.5829	1
Breast Cancer	Coagulation Disorders	0.2361	0.4133	1
Breast Cancer	Diabetes Mellitus	0.1329	0.0071	1
Breast Cancer	Diseases of Connective Tissue	-0.105	0.2829	1
Breast Cancer	Enthesopathies	0.0707	0.2838	1
Breast Cancer	Esophageal Diseases	0.0635	0.27	1
Breast Cancer	Facial Nerve Disorders	0.3555	0.1303	1
Breast Cancer	Gastritis Duodenitis	0.0164	0.8258	1
Breast Cancer	Genital Polyp	0.2495	0.1101	1
Breast Cancer	Genital Prolapse	-0.0176	0.787	1
Breast Cancer	Glaucoma	-0.0764	0.3836	1
Breast Cancer	Hair Diseases	0.1863	0.1224	1
Breast Cancer	Hypertension	0.0779	0.0535	1
Breast Cancer	Hypothyroidism	0.0851	0.1035	1
Breast Cancer	Inflammatory and Toxic Neuropathies	0.282	0.0362	1
Breast Cancer	Intervertebral Disk Disorders	0.2099	0.0133	1
Breast Cancer	Iron Deficiency Anemia	0.1271	0.2697	1
Breast Cancer	Ischemic Heart Disease	-0.0471	0.3443	1
Breast Cancer	Lipid Disorders	0.0359	0.5104	1
Breast Cancer	Megaloblastic Anemia	-0.3507	0.1393	1
Breast Cancer	Menopausal Disorders	0.3148	0.1347	1
Breast Cancer	Mood Disorders	0.0428	0.5121	1
Breast Cancer	Nasal Septum Deviation	0.3711	0.0284	1
Breast Cancer	Osteoarthritis	0.1346	0.0155	1
Breast Cancer	Parkinson's disease	0.2881	0.0967	1
Breast Cancer	Pneumonia	0.1239	0.3231	1
Breast Cancer	Retinal Detachment	0.0757	0.3968	1
Breast Cancer	Sebaceous Gland Diseases	0.1212	0.2508	1
Breast Cancer	Skin Cancer	0.1066	0.0721	1
Breast Cancer	Tobacco Use Disorder	0.1299	0.0145	1
Breast Cancer	Urinary Tract Infection	0.158	0.1463	1
Alcohol-related Disorders	Asthma	0.3331	9.7455e-09	1.55928e-05	***
Alcohol-related Disorders	Benign Colon Neoplasms	0.3804	2.0645e-06	0.0033032	*
Alcohol-related Disorders	Breast Cancer	0.1766	0.046198	1
Alcohol-related Disorders	Cardiac Dysrythmias	0.4267	6.7211e-09	1.07538e-05	***
Alcohol-related Disorders	Cataract	0.2148	0.0056549	1
Alcohol-related Disorders	Cellulitis Abscess	0.4409	5.0654e-05	0.0810464
Alcohol-related Disorders	Chronic Airway Obstruction	0.5829	1.376e-17	2.2016e-14	***
Alcohol-related Disorders	Coagulation Disorders	-0.147	0.63542	1
Alcohol-related Disorders	Diabetes Mellitus	0.3007	7.8593e-08	0.000125749	**
Alcohol-related Disorders	Diseases of Connective Tissue	0.0318	0.76865	1
Alcohol-related Disorders	Enthesopathies	0.4169	6.4567e-07	0.00103307	*
Alcohol-related Disorders	Esophageal Diseases	0.461	7.2045e-12	1.15272e-08	***
Alcohol-related Disorders	Facial Nerve Disorders	0.231	0.30366	1
Alcohol-related Disorders	Gastritis Duodenitis	0.5121	5.3964e-14	8.63424e-11	***
Alcohol-related Disorders	Genital Polyp	0.199	0.15161	1
Alcohol-related Disorders	Genital Prolapse	0.2592	0.0006592	1
Alcohol-related Disorders	Glaucoma	0.1239	0.2041	1
Alcohol-related Disorders	Hair Diseases	0.2447	0.05734	1
Alcohol-related Disorders	Hypertension	0.3881	4.3167e-18	6.90672e-15	***
Alcohol-related Disorders	Hypothyroidism	0.1801	0.00057751	0.924016
Alcohol-related Disorders	Inflammatory and Toxic Neuropathies	0.0967	0.49197	1
Alcohol-related Disorders	Intervertebral Disk Disorders	0.6989	5.6645e-12	9.0632e-09	***
Alcohol-related Disorders	Iron Deficiency Anemia	0.2256	0.069812	1
Alcohol-related Disorders	Ischemic Heart Disease	0.4741	5.057e-16	8.0912e-13	***
Alcohol-related Disorders	Lipid Disorders	0.4506	1.0886e-13	1.74176e-10	***
Alcohol-related Disorders	Megaloblastic Anemia	0.4385	0.04901	1
Alcohol-related Disorders	Menopausal Disorders	0.6054	0.027388	1
Alcohol-related Disorders	Mood Disorders	0.6421	2.4661e-19	3.94576e-16	***
Alcohol-related Disorders	Nasal Septum Deviation	0.2962	0.10681	1
Alcohol-related Disorders	Osteoarthritis	0.3375	1.3579e-07	0.000217264	**
Alcohol-related Disorders	Parkinson's disease	0.2538	0.17832	1
Alcohol-related Disorders	Pneumonia	0.3512	0.013735	1
Alcohol-related Disorders	Retinal Detachment	-0.0503	0.58342	1
Alcohol-related Disorders	Sebaceous Gland Diseases	0.2662	0.0088563	1
Alcohol-related Disorders	Skin Cancer	0.065	0.35851	1
Alcohol-related Disorders	Tobacco Use Disorder	0.7959	2.3019e-48	3.68304e-45	***
Alcohol-related Disorders	Urinary Tract Infection	0.6896	1.8148e-05	0.0290368
Benign Colon Neoplasms	Breast Cancer	0.1768	0.022207	1
Benign Colon Neoplasms	Cardiac Dysrythmias	0.2668	4.1328e-05	0.0661248
Benign Colon Neoplasms	Cataract	0.0694	0.3048	1
Benign Colon Neoplasms	Cellulitis Abscess	0.1439	0.086474	1
Benign Colon Neoplasms	Chronic Airway Obstruction	0.4668	5.4899e-13	8.78384e-10	***
Benign Colon Neoplasms	Coagulation Disorders	0.4881	0.31026	1
Benign Colon Neoplasms	Diabetes Mellitus	0.3145	5.6639e-10	9.06224e-07	***
Benign Colon Neoplasms	Diseases of Connective Tissue	0.1522	0.094585	1
Benign Colon Neoplasms	Enthesopathies	0.2847	8.7661e-05	0.140258
Benign Colon Neoplasms	Esophageal Diseases	0.4155	4.2987e-12	6.87792e-09	***
Benign Colon Neoplasms	Facial Nerve Disorders	0.4531	0.088613	1
Benign Colon Neoplasms	Gastritis Duodenitis	0.4544	3.1997e-10	5.11952e-07	***
Benign Colon Neoplasms	Genital Polyp	0.1364	0.33494	1
Benign Colon Neoplasms	Genital Prolapse	0.1604	0.020625	1
Benign Colon Neoplasms	Glaucoma	-0.0217	0.79997	1
Benign Colon Neoplasms	Hair Diseases	0.2815	0.036673	1
Benign Colon Neoplasms	Hypertension	0.3161	4.4133e-14	7.06128e-11	***
Benign Colon Neoplasms	Hypothyroidism	0.1457	0.0070877	1
Benign Colon Neoplasms	Inflammatory and Toxic Neuropathies	0.1652	0.26651	1
Benign Colon Neoplasms	Intervertebral Disk Disorders	0.3239	0.00013947	0.223152
Benign Colon Neoplasms	Iron Deficiency Anemia	0.3705	0.0054444	1
Benign Colon Neoplasms	Ischemic Heart Disease	0.2189	1.1142e-05	0.0178272
Benign Colon Neoplasms	Lipid Disorders	0.3159	5.4858e-10	8.77728e-07	***
Benign Colon Neoplasms	Megaloblastic Anemia	0.085	0.60917	1
Benign Colon Neoplasms	Menopausal Disorders	0.3581	0.11156	1
Benign Colon Neoplasms	Mood Disorders	0.353	9.2109e-08	0.000147374	**
Benign Colon Neoplasms	Nasal Septum Deviation	0.3273	0.10257	1
Benign Colon Neoplasms	Osteoarthritis	0.2535	6.0831e-06	0.00973296	*
Benign Colon Neoplasms	Parkinson's disease	-0.1773	0.2559	1
Benign Colon Neoplasms	Pneumonia	0.4135	0.0013001	1
Benign Colon Neoplasms	Retinal Detachment	0.0936	0.28279	1
Benign Colon Neoplasms	Sebaceous Gland Diseases	0.3506	0.00086742	1
Benign Colon Neoplasms	Skin Cancer	0.0396	0.53053	1
Benign Colon Neoplasms	Tobacco Use Disorder	0.3575	1.1604e-12	1.85664e-09	***
Benign Colon Neoplasms	Urinary Tract Infection	0.5399	3.2711e-05	0.0523376
Cardiac Dysrythmias	Cataract	0.2101	0.00018938	0.303008
Cardiac Dysrythmias	Cellulitis Abscess	0.3289	0.0012755	1
Cardiac Dysrythmias	Chronic Airway Obstruction	0.3971	7.7871e-11	1.24594e-07	***
Cardiac Dysrythmias	Coagulation Disorders	0.3006	0.31837	1
Cardiac Dysrythmias	Diabetes Mellitus	0.2496	1.1859e-08	1.89744e-05	***
Cardiac Dysrythmias	Diseases of Connective Tissue	0.227	0.011188	1
Cardiac Dysrythmias	Enthesopathies	0.1738	0.0058641	1
Cardiac Dysrythmias	Esophageal Diseases	0.3023	2.8968e-09	4.63488e-06	***
Cardiac Dysrythmias	Facial Nerve Disorders	0.3034	0.10892	1
Cardiac Dysrythmias	Gastritis Duodenitis	0.3007	4.4195e-06	0.0070712	*
Cardiac Dysrythmias	Genital Polyp	0.1049	0.4608	1
Cardiac Dysrythmias	Genital Prolapse	0.2233	0.00045072	0.721152
Cardiac Dysrythmias	Glaucoma	0.0815	0.27476	1
Cardiac Dysrythmias	Hair Diseases	0.3196	0.0029171	1
Cardiac Dysrythmias	Hypertension	0.4925	3.117e-29	4.9872e-26	***
Cardiac Dysrythmias	Hypothyroidism	0.2391	1.0284e-06	0.00164544	*
Cardiac Dysrythmias	Inflammatory and Toxic Neuropathies	0.1075	0.34091	1
Cardiac Dysrythmias	Intervertebral Disk Disorders	0.3662	3.3509e-05	0.0536144
Cardiac Dysrythmias	Iron Deficiency Anemia	0.3104	0.0075786	1
Cardiac Dysrythmias	Ischemic Heart Disease	0.4676	3.0213e-33	4.83408e-30	***
Cardiac Dysrythmias	Lipid Disorders	0.4457	1.0924e-23	1.74784e-20	***
Cardiac Dysrythmias	Megaloblastic Anemia	0.1541	0.34731	1
Cardiac Dysrythmias	Menopausal Disorders	0.3096	0.1214	1
Cardiac Dysrythmias	Mood Disorders	0.4134	2.4196e-14	3.87136e-11	***
Cardiac Dysrythmias	Nasal Septum Deviation	0.3757	0.034682	1
Cardiac Dysrythmias	Osteoarthritis	0.2325	5.7499e-05	0.0919984
Cardiac Dysrythmias	Parkinson's disease	-0.0506	0.73582	1
Cardiac Dysrythmias	Pneumonia	0.4006	0.0001476	0.23616
Cardiac Dysrythmias	Retinal Detachment	0.0575	0.4342	1
Cardiac Dysrythmias	Sebaceous Gland Diseases	0.2676	0.0016686	1
Cardiac Dysrythmias	Skin Cancer	0.0059	0.90872	1
Cardiac Dysrythmias	Tobacco Use Disorder	0.3985	1.9429e-14	3.10864e-11	***
Cardiac Dysrythmias	Urinary Tract Infection	0.4354	0.00033865	0.54184
Asthma	Benign Colon Neoplasms	0.3489	2.7421e-11	4.38736e-08	***
Asthma	Breast Cancer	0.0526	0.2954	1
Asthma	Cardiac Dysrythmias	0.3854	1.9126e-13	3.06016e-10	***
Asthma	Cataract	0.2433	5.2979e-06	0.00847664	*
Asthma	Cellulitis Abscess	0.3585	3.2978e-07	0.000527648	**
Asthma	Chronic Airway Obstruction	0.7943	2.131e-93	3.4096e-90	***
Asthma	Coagulation Disorders	0.2197	0.39525	1
Asthma	Diabetes Mellitus	0.3733	9.0094e-20	1.4415e-16	***
Asthma	Diseases of Connective Tissue	0.242	0.0021379	1
Asthma	Enthesopathies	0.5607	9.7068e-26	1.55309e-22	***
Asthma	Esophageal Diseases	0.5046	5.0001e-48	8.00016e-45	***
Asthma	Facial Nerve Disorders	0.315	0.082492	1
Asthma	Gastritis Duodenitis	0.5394	2.193e-29	3.5088e-26	***
Asthma	Genital Polyp	0.0642	0.55849	1
Asthma	Genital Prolapse	0.2437	1.8036e-06	0.00288576	*
Asthma	Glaucoma	0.2191	0.0016152	1
Asthma	Hair Diseases	0.1371	0.099973	1
Asthma	Hypertension	0.431	2.5513e-36	4.08208e-33	***
Asthma	Hypothyroidism	0.1887	0.00026639	0.426224
Asthma	Inflammatory and Toxic Neuropathies	0.1622	0.1196	1
Asthma	Intervertebral Disk Disorders	0.4206	5.0125e-12	8.02e-09	***
Asthma	Iron Deficiency Anemia	0.5793	9.1193e-08	0.000145909	**
Asthma	Ischemic Heart Disease	0.3859	6.076e-22	9.7216e-19	***
Asthma	Lipid Disorders	0.4302	3.745e-24	5.992e-21	***
Asthma	Megaloblastic Anemia	0.3531	0.028642	1
Asthma	Menopausal Disorders	0.2764	0.13838	1
Asthma	Mood Disorders	0.4862	1.3146e-25	2.10336e-22	***
Asthma	Nasal Septum Deviation	0.6111	0.00088415	1
Asthma	Osteoarthritis	0.4845	2.3399e-28	3.74384e-25	***
Asthma	Parkinson's disease	0.1863	0.1829	1
Asthma	Pneumonia	0.6608	2.0337e-08	3.25392e-05	***
Asthma	Retinal Detachment	-0.0063	0.90923	1
Asthma	Sebaceous Gland Diseases	0.0955	0.11286	1
Asthma	Skin Cancer	0.0395	0.47826	1
Asthma	Tobacco Use Disorder	0.456	3.597e-29	5.7552e-26	***
Asthma	Urinary Tract Infection	0.5094	1.8031e-07	0.000288496	**
Parkinson's disease	Pneumonia	0.2356	0.4508	1
Parkinson's disease	Retinal Detachment	0.0522	0.7855	1
Parkinson's disease	Sebaceous Gland Diseases	0.2814	0.2297	1
Parkinson's disease	Skin Cancer	0.1323	0.4309	1
Parkinson's disease	Tobacco Use Disorder	0.0359	0.7932	1
Parkinson's disease	Urinary Tract Infection	0.001	0.9969	1
Nasal Septum Deviation	Osteoarthritis	0.5189	0.01	1
Nasal Septum Deviation	Parkinson's disease	0.1836	0.6064	1
Nasal Septum Deviation	Pneumonia	1	0.0096	1
Nasal Septum Deviation	Retinal Detachment	-0.0226	0.908	1
Nasal Septum Deviation	Sebaceous Gland Diseases	0.7184	0.0242	1
Nasal Septum Deviation	Skin Cancer	0.2082	0.2595	1
Nasal Septum Deviation	Tobacco Use Disorder	0.3772	0.0157	1
Nasal Septum Deviation	Urinary Tract Infection	1	0.0061	1
Sebaceous Gland Diseases	Skin Cancer	0.2076	0.011758	1
Sebaceous Gland Diseases	Tobacco Use Disorder	0.3179	9.2971e-05	0.148754
Sebaceous Gland Diseases	Urinary Tract Infection	0.6876	0.00014408	0.230528
Menopausal Disorders	Mood Disorders	0.5801	0.0312	1
Menopausal Disorders	Nasal Septum Deviation	-0.0801	0.8518	1
Menopausal Disorders	Osteoarthritis	0.1342	0.4332	1
Menopausal Disorders	Parkinson's disease	-0.1315	0.7522	1
Menopausal Disorders	Pneumonia	0.7615	0.0903	1
Menopausal Disorders	Retinal Detachment	-0.1827	0.3852	1
Menopausal Disorders	Sebaceous Gland Diseases	0.5955	0.0938	1
Menopausal Disorders	Skin Cancer	-0.1484	0.3546	1
Menopausal Disorders	Tobacco Use Disorder	0.3643	0.0383	1
Menopausal Disorders	Urinary Tract Infection	0.2602	0.399	1
Osteoarthritis	Parkinson's disease	0.2643	0.11803	1
Osteoarthritis	Pneumonia	0.7438	1.5078e-07	0.000241248	**
Osteoarthritis	Retinal Detachment	-0.067	0.35198	1
Osteoarthritis	Sebaceous Gland Diseases	0.266	0.0015584	1
Osteoarthritis	Skin Cancer	0.1036	0.12922	1
Osteoarthritis	Tobacco Use Disorder	0.4608	1.2872e-26	2.05952e-23	***
Osteoarthritis	Urinary Tract Infection	0.6126	2.7175e-08	4.348e-05	***
Retinal Detachment	Sebaceous Gland Diseases	0.0732	0.4705	1
Retinal Detachment	Skin Cancer	-0.1317	0.0842	1
Retinal Detachment	Tobacco Use Disorder	-0.0367	0.5517	1
Retinal Detachment	Urinary Tract Infection	0.0521	0.6756	1
Mood Disorders	Nasal Septum Deviation	0.7045	0.0014726	1
Mood Disorders	Osteoarthritis	0.4262	1.2374e-15	1.97984e-12	***
Mood Disorders	Parkinson's disease	0.1353	0.36875	1
Mood Disorders	Pneumonia	0.607	3.2008e-06	0.00512128	*
Mood Disorders	Retinal Detachment	-0.0722	0.3494	1
Mood Disorders	Sebaceous Gland Diseases	0.2025	0.02394	1
Mood Disorders	Skin Cancer	0.0215	0.71114	1
Mood Disorders	Tobacco Use Disorder	0.6072	3.1613e-41	5.05808e-38	***
Mood Disorders	Urinary Tract Infection	0.6893	2.1261e-09	3.40176e-06	***
Tobacco Use Disorder	Urinary Tract Infection	0.6808	1.6673e-09	2.66768e-06	***
Inflammatory and Toxic Neuropathies	Intervertebral Disk Disorders	0.5076	0.002	1
Inflammatory and Toxic Neuropathies	Iron Deficiency Anemia	0.0989	0.6721	1
Inflammatory and Toxic Neuropathies	Ischemic Heart Disease	0.2865	0.0102	1
Inflammatory and Toxic Neuropathies	Lipid Disorders	0.3101	0.0046	1
Inflammatory and Toxic Neuropathies	Megaloblastic Anemia	0.1072	0.7479	1
Inflammatory and Toxic Neuropathies	Menopausal Disorders	-0.0149	0.9692	1
Inflammatory and Toxic Neuropathies	Mood Disorders	0.187	0.1493	1
Inflammatory and Toxic Neuropathies	Nasal Septum Deviation	0.1983	0.5255	1
Inflammatory and Toxic Neuropathies	Osteoarthritis	0.3779	0.003	1
Inflammatory and Toxic Neuropathies	Parkinson's disease	0.0615	0.8368	1
Inflammatory and Toxic Neuropathies	Pneumonia	0.7276	0.0104	1
Inflammatory and Toxic Neuropathies	Retinal Detachment	0.0762	0.6167	1
Inflammatory and Toxic Neuropathies	Sebaceous Gland Diseases	0.0423	0.8045	1
Inflammatory and Toxic Neuropathies	Skin Cancer	0.0637	0.6203	1
Inflammatory and Toxic Neuropathies	Tobacco Use Disorder	0.3256	0.0051	1
Inflammatory and Toxic Neuropathies	Urinary Tract Infection	0.4071	0.0772	1
Skin Cancer	Tobacco Use Disorder	0.0885	0.0605	1
Skin Cancer	Urinary Tract Infection	-0.0337	0.7318	1
Hypothyroidism	Inflammatory and Toxic Neuropathies	0.1864	0.049687	1
Hypothyroidism	Intervertebral Disk Disorders	0.2742	5.771e-06	0.0092336	*
Hypothyroidism	Iron Deficiency Anemia	0.2548	0.01981	1
Hypothyroidism	Ischemic Heart Disease	0.336	1.6919e-15	2.70704e-12	***
Hypothyroidism	Lipid Disorders	0.3264	2.5205e-14	4.0328e-11	***
Hypothyroidism	Megaloblastic Anemia	0.5934	0.0061358	1
Hypothyroidism	Menopausal Disorders	0.1458	0.265	1
Hypothyroidism	Mood Disorders	0.3143	1.1698e-11	1.87168e-08	***
Hypothyroidism	Nasal Septum Deviation	0.2061	0.18507	1
Hypothyroidism	Osteoarthritis	0.2017	0.0022341	1
Hypothyroidism	Parkinson's disease	-0.0812	0.54187	1
Hypothyroidism	Pneumonia	0.481	5.5474e-06	0.00887584	*
Hypothyroidism	Retinal Detachment	0.048	0.47988	1
Hypothyroidism	Sebaceous Gland Diseases	0.1238	0.09708	1
Hypothyroidism	Skin Cancer	-0.1637	0.001359	1
Hypothyroidism	Tobacco Use Disorder	0.2143	2.5115e-07	0.00040184	**
Hypothyroidism	Urinary Tract Infection	0.4565	2.0429e-06	0.00326864	*
Megaloblastic Anemia	Menopausal Disorders	0.4994	0.3573	1
Megaloblastic Anemia	Mood Disorders	0.3267	0.0781	1
Megaloblastic Anemia	Nasal Septum Deviation	0.2696	0.5137	1
Megaloblastic Anemia	Osteoarthritis	0.3501	0.0335	1
Megaloblastic Anemia	Parkinson's disease	-0.3166	0.4242	1
Megaloblastic Anemia	Pneumonia	0.5339	0.1065	1
Megaloblastic Anemia	Retinal Detachment	-0.1054	0.6247	1
Megaloblastic Anemia	Sebaceous Gland Diseases	0.1414	0.5201	1
Megaloblastic Anemia	Skin Cancer	0.084	0.616	1
Megaloblastic Anemia	Tobacco Use Disorder	0.3375	0.0489	1
Megaloblastic Anemia	Urinary Tract Infection	0.753	0.0324	1
Pneumonia	Retinal Detachment	-0.1072	0.49156	1
Pneumonia	Sebaceous Gland Diseases	0.2346	0.12378	1
Pneumonia	Skin Cancer	0.0768	0.50088	1
Pneumonia	Tobacco Use Disorder	0.9056	3.5169e-10	5.62704e-07	***
Pneumonia	Urinary Tract Infection	1	5.6288e-05	0.0900608
Iron Deficiency Anemia	Ischemic Heart Disease	0.361	1.5061e-05	0.0240976
Iron Deficiency Anemia	Lipid Disorders	0.4689	2.9379e-07	0.000470064	**
Iron Deficiency Anemia	Megaloblastic Anemia	0.6342	0.05063	1
Iron Deficiency Anemia	Menopausal Disorders	0.8203	0.070402	1
Iron Deficiency Anemia	Mood Disorders	0.3507	0.0011464	1
Iron Deficiency Anemia	Nasal Septum Deviation	-0.2631	0.34823	1
Iron Deficiency Anemia	Osteoarthritis	0.406	0.00047709	0.763344
Iron Deficiency Anemia	Parkinson's disease	0.4809	0.12248	1
Iron Deficiency Anemia	Pneumonia	0.4381	0.019817	1
Iron Deficiency Anemia	Retinal Detachment	0.1195	0.45482	1
Iron Deficiency Anemia	Sebaceous Gland Diseases	0.359	0.01539	1
Iron Deficiency Anemia	Skin Cancer	0.1368	0.26383	1
Iron Deficiency Anemia	Tobacco Use Disorder	0.5349	6.2896e-07	0.00100634	*
Iron Deficiency Anemia	Urinary Tract Infection	0.3658	0.066615	1
Lipid Disorders	Megaloblastic Anemia	0.4147	0.012115	1
Lipid Disorders	Menopausal Disorders	0.6184	0.012911	1
Lipid Disorders	Mood Disorders	0.376	5.6066e-15	8.97056e-12	***
Lipid Disorders	Nasal Septum Deviation	0.3195	0.021011	1
Lipid Disorders	Osteoarthritis	0.3908	6.3113e-18	1.00981e-14	***
Lipid Disorders	Parkinson's disease	-0.0248	0.83301	1
Lipid Disorders	Pneumonia	0.578	2.4062e-07	0.000384992	**
Lipid Disorders	Retinal Detachment	-0.0213	0.70438	1
Lipid Disorders	Sebaceous Gland Diseases	0.1922	0.0084711	1
Lipid Disorders	Skin Cancer	-0.052	0.21355	1
Lipid Disorders	Tobacco Use Disorder	0.5406	2.8641e-45	4.58256e-42	***
Lipid Disorders	Urinary Tract Infection	0.6102	3.5045e-09	5.6072e-06	***
Abdominal Hernia	Alcohol-related Disorders	0.4122	4.7233e-09	7.55728e-06	***
Abdominal Hernia	Asthma	0.4362	2.3708e-19	3.79328e-16	***
Abdominal Hernia	Benign Colon Neoplasms	0.3498	3.088e-07	0.00049408	**
Abdominal Hernia	Breast Cancer	0.0732	0.24208	1
Abdominal Hernia	Cardiac Dysrythmias	0.3166	3.2766e-08	5.24256e-05	***
Abdominal Hernia	Cataract	0.0984	0.063229	1
Abdominal Hernia	Cellulitis Abscess	0.2154	0.0017082	1
Abdominal Hernia	Chronic Airway Obstruction	0.4904	1.6745e-17	2.6792e-14	***
Abdominal Hernia	Coagulation Disorders	0.5562	0.2704	1
Abdominal Hernia	Diabetes Mellitus	0.279	2.0097e-09	3.21552e-06	***
Abdominal Hernia	Diseases of Connective Tissue	0.2224	0.0071676	1
Abdominal Hernia	Enthesopathies	0.4926	8.4181e-14	1.3469e-10	***
Abdominal Hernia	Esophageal Diseases	0.8159	1.7778e-80	2.84448e-77	***
Abdominal Hernia	Facial Nerve Disorders	0.5466	0.040798	1
Abdominal Hernia	Gastritis Duodenitis	0.6948	1.0425e-40	1.668e-37	***
Abdominal Hernia	Genital Polyp	0.0415	0.74073	1
Abdominal Hernia	Genital Prolapse	0.49	1.6565e-12	2.6504e-09	***
Abdominal Hernia	Glaucoma	0.1132	0.10517	1
Abdominal Hernia	Hair Diseases	0.0751	0.43517	1
Abdominal Hernia	Hypertension	0.4214	4.7029e-27	7.52464e-24	***
Abdominal Hernia	Hypothyroidism	0.2058	6.5064e-05	0.104102
Abdominal Hernia	Inflammatory and Toxic Neuropathies	0.2398	0.05338	1
Abdominal Hernia	Intervertebral Disk Disorders	0.4024	1.6885e-06	0.0027016	*
Abdominal Hernia	Iron Deficiency Anemia	0.4822	2.4726e-06	0.00395616	*
Abdominal Hernia	Ischemic Heart Disease	0.3822	3.6139e-17	5.78224e-14	***
Abdominal Hernia	Lipid Disorders	0.4562	6.2002e-19	9.92032e-16	***
Abdominal Hernia	Megaloblastic Anemia	0.3256	0.050257	1
Abdominal Hernia	Menopausal Disorders	0.0557	0.71122	1
Abdominal Hernia	Mood Disorders	0.365	3.8154e-10	6.10464e-07	***
Abdominal Hernia	Nasal Septum Deviation	0.2584	0.071744	1
Abdominal Hernia	Osteoarthritis	0.4082	9.6394e-17	1.5423e-13	***
Abdominal Hernia	Parkinson's disease	0.115	0.38811	1
Abdominal Hernia	Pneumonia	0.5945	1.331e-05	0.021296
Abdominal Hernia	Retinal Detachment	0.0328	0.65328	1
Abdominal Hernia	Sebaceous Gland Diseases	0.1148	0.17581	1
Abdominal Hernia	Skin Cancer	0.0473	0.35607	1
Abdominal Hernia	Tobacco Use Disorder	0.4573	1.0244e-19	1.63904e-16	***
Abdominal Hernia	Urinary Tract Infection	0.6764	9.4703e-09	1.51525e-05	***
Intervertebral Disk Disorders	Iron Deficiency Anemia	0.4148	0.0037156	1
Intervertebral Disk Disorders	Ischemic Heart Disease	0.5577	3.2991e-18	5.27856e-15	***
Intervertebral Disk Disorders	Lipid Disorders	0.5432	4.3137e-16	6.90192e-13	***
Intervertebral Disk Disorders	Megaloblastic Anemia	0.8332	0.0063249	1
Intervertebral Disk Disorders	Menopausal Disorders	0.7711	0.046076	1
Intervertebral Disk Disorders	Mood Disorders	0.7368	7.3125e-21	1.17e-17	***
Intervertebral Disk Disorders	Nasal Septum Deviation	0.6846	0.0037506	1
Intervertebral Disk Disorders	Osteoarthritis	0.5937	2.8377e-20	4.54032e-17	***
Intervertebral Disk Disorders	Parkinson's disease	0.2425	0.19121	1
Intervertebral Disk Disorders	Pneumonia	0.6877	6.9654e-05	0.111446
Intervertebral Disk Disorders	Retinal Detachment	-0.0536	0.56337	1
Intervertebral Disk Disorders	Sebaceous Gland Diseases	0.3178	0.0056629	1
Intervertebral Disk Disorders	Skin Cancer	0.0794	0.24334	1
Intervertebral Disk Disorders	Tobacco Use Disorder	0.5964	4.7358e-20	7.57728e-17	***
Intervertebral Disk Disorders	Urinary Tract Infection	0.7491	4.6718e-07	0.000747488	**
Ischemic Heart Disease	Lipid Disorders	0.8795	3.5259e-307	5.64144e-304	***
Ischemic Heart Disease	Megaloblastic Anemia	0.3348	0.020063	1
Ischemic Heart Disease	Menopausal Disorders	0.4402	0.02418	1
Ischemic Heart Disease	Mood Disorders	0.3801	6.3983e-16	1.02373e-12	***
Ischemic Heart Disease	Nasal Septum Deviation	0.205	0.11782	1
Ischemic Heart Disease	Osteoarthritis	0.3536	2.2585e-16	3.6136e-13	***
Ischemic Heart Disease	Parkinson's disease	0.0409	0.71741	1
Ischemic Heart Disease	Pneumonia	0.5888	1.1349e-06	0.00181584	*
Ischemic Heart Disease	Retinal Detachment	-0.0127	0.82901	1
Ischemic Heart Disease	Sebaceous Gland Diseases	0.11	0.1056	1
Ischemic Heart Disease	Skin Cancer	-0.0407	0.35618	1
Ischemic Heart Disease	Tobacco Use Disorder	0.5646	1.5796e-60	2.52736e-57	***
Ischemic Heart Disease	Urinary Tract Infection	0.6945	3.559e-10	5.6944e-07	***
Heart Failure	Abdominal Hernia	0.3142	1.5882e-06	0.00254112	*
Heart Failure	Alcohol-related Disorders	0.25	0.0043969	1
Heart Failure	Asthma	0.4767	8.267e-16	1.32272e-12	***
Heart Failure	Benign Colon Neoplasms	0.1318	0.10275	1
Heart Failure	Breast Cancer	0.113	0.13148	1
Heart Failure	Cardiac Dysrythmias	0.5219	2.5789e-15	4.12624e-12	***
Heart Failure	Cataract	0.2831	0.00035479	0.567664
Heart Failure	Cellulitis Abscess	0.4278	1.0035e-05	0.016056
Heart Failure	Chronic Airway Obstruction	0.561	1.7526e-14	2.80416e-11	***
Heart Failure	Coagulation Disorders	0.7506	0.23479	1
Heart Failure	Diabetes Mellitus	0.5307	2.9464e-21	4.71424e-18	***
Heart Failure	Diseases of Connective Tissue	0.2329	0.034015	1
Heart Failure	Enthesopathies	0.3706	1.5356e-05	0.0245696
Heart Failure	Esophageal Diseases	0.3024	1.4065e-06	0.0022504	*
Heart Failure	Facial Nerve Disorders	0.3394	0.17951	1
Heart Failure	Gastritis Duodenitis	0.3767	4.6194e-06	0.00739104	*
Heart Failure	Genital Polyp	0.2997	0.054491	1
Heart Failure	Genital Prolapse	0.2632	0.00053316	0.853056
Heart Failure	Glaucoma	0.1449	0.12764	1
Heart Failure	Hair Diseases	0.3448	0.010214	1
Heart Failure	Hypertension	0.6791	1.0144e-37	1.62304e-34	***
Heart Failure	Hypothyroidism	0.2053	0.0010665	1
Heart Failure	Inflammatory and Toxic Neuropathies	0.3778	0.0091164	1
Heart Failure	Intervertebral Disk Disorders	0.6221	1.4416e-11	2.30656e-08	***
Heart Failure	Iron Deficiency Anemia	0.3937	0.0039526	1
Heart Failure	Ischemic Heart Disease	0.6312	5.5363e-33	8.85808e-30	***
Heart Failure	Lipid Disorders	0.5724	1.3782e-23	2.20512e-20	***
Heart Failure	Megaloblastic Anemia	0.442	0.064371	1
Heart Failure	Menopausal Disorders	0.6555	0.045849	1
Heart Failure	Mood Disorders	0.4146	8.8892e-08	0.000142227	**
Heart Failure	Nasal Septum Deviation	0.1269	0.47512	1
Heart Failure	Osteoarthritis	0.327	8.0106e-07	0.0012817	*
Heart Failure	Parkinson's disease	0.076	0.68263	1
Heart Failure	Pneumonia	0.6629	4.6934e-05	0.0750944
Heart Failure	Retinal Detachment	-0.0608	0.51204	1
Heart Failure	Sebaceous Gland Diseases	0.3048	0.003916	1
Heart Failure	Skin Cancer	0.1035	0.12089	1
Heart Failure	Tobacco Use Disorder	0.4977	2.4906e-13	3.98496e-10	***
Heart Failure	Urinary Tract Infection	0.2907	0.0091979	1
Hypothyroidism	Hypertension	0.2799	6.4205e-11	1.02728e-07	***
Inflammatory and Toxic Neuropathies	Hypertension	0.3117	0.0013195	1
Intervertebral Disk Disorders	Hypertension	0.4887	3.5444e-20	5.67104e-17	***
Iron Deficiency Anemia	Hypertension	0.6036	9.1998e-12	1.47197e-08	***
Ischemic Heart Disease	Hypertension	0.7171	1.4935e-200	2.3896e-197	***
Lipid Disorders	Hypertension	0.7395	7.4059e-132	1.18494e-128	***
Megaloblastic Anemia	Hypertension	0.3751	0.0089899	1
Menopausal Disorders	Hypertension	0.4966	0.016094	1
Mood Disorders	Hypertension	0.3787	2.9903e-27	4.78448e-24	***
Nasal Septum Deviation	Hypertension	0.3707	0.0032335	1
Osteoarthritis	Hypertension	0.4349	1.9624e-31	3.13984e-28	***
Parkinson's disease	Hypertension	0.2139	0.068289	1
Pneumonia	Hypertension	0.5804	2.1251e-08	3.40016e-05	***
Retinal Detachment	Hypertension	-0.0012	0.98103	1
Sebaceous Gland Diseases	Hypertension	0.2157	0.00025315	0.40504
Skin Cancer	Hypertension	0.0424	0.28743	1
Tobacco Use Disorder	Hypertension	0.4807	3.3276e-52	5.32416e-49	***
Urinary Tract Infection	Hypertension	0.6742	3.9155e-13	6.2648e-10	***
Hypertension	Hair Diseases	0.2275	0.0040381	1
Hypothyroidism	Hair Diseases	0.1828	0.042294	1
Inflammatory and Toxic Neuropathies	Hair Diseases	0.1248	0.55286	1
Intervertebral Disk Disorders	Hair Diseases	0.2234	0.076011	1
Iron Deficiency Anemia	Hair Diseases	0.3074	0.10157	1
Ischemic Heart Disease	Hair Diseases	0.0739	0.32507	1
Lipid Disorders	Hair Diseases	0.1277	0.14193	1
Megaloblastic Anemia	Hair Diseases	0.192	0.46796	1
Menopausal Disorders	Hair Diseases	0.5396	0.15736	1
Mood Disorders	Hair Diseases	0.144	0.17939	1
Nasal Septum Deviation	Hair Diseases	0.7421	0.044592	1
Osteoarthritis	Hair Diseases	0.315	0.0098255	1
Parkinson's disease	Hair Diseases	0.4121	0.15607	1
Pneumonia	Hair Diseases	0.2963	0.12341	1
Retinal Detachment	Hair Diseases	0.1567	0.23708	1
Sebaceous Gland Diseases	Hair Diseases	0.9992	1.4011e-68	2.24176e-65	***
Skin Cancer	Hair Diseases	0.2217	0.046239	1
Tobacco Use Disorder	Hair Diseases	0.315	0.004015	1
Urinary Tract Infection	Hair Diseases	0.4589	0.017392	1
Hair Diseases	Glaucoma	-0.1579	0.34	1
Hypertension	Glaucoma	0.165	0.0021	1
Hypothyroidism	Glaucoma	-0.0531	0.4057	1
Inflammatory and Toxic Neuropathies	Glaucoma	-0.216	0.1799	1
Intervertebral Disk Disorders	Glaucoma	0.041	0.6776	1
Iron Deficiency Anemia	Glaucoma	-0.0899	0.5073	1
Ischemic Heart Disease	Glaucoma	0.0672	0.3345	1
Lipid Disorders	Glaucoma	0.136	0.0381	1
Megaloblastic Anemia	Glaucoma	0.0988	0.6602	1
Menopausal Disorders	Glaucoma	0.1458	0.5493	1
Mood Disorders	Glaucoma	-0.0306	0.6721	1
Nasal Septum Deviation	Glaucoma	0.5739	0.0304	1
Osteoarthritis	Glaucoma	0.0946	0.2325	1
Parkinson's disease	Glaucoma	-0.0281	0.8878	1
Pneumonia	Glaucoma	0.0045	0.9772	1
Retinal Detachment	Glaucoma	0.1808	0.0423	1
Sebaceous Gland Diseases	Glaucoma	0.0833	0.4992	1
Skin Cancer	Glaucoma	0.0281	0.6989	1
Tobacco Use Disorder	Glaucoma	0.0525	0.3815	1
Urinary Tract Infection	Glaucoma	0.0701	0.6282	1
Genital Prolapse	Genital Polyp	0.0471	0.7127	1
Glaucoma	Genital Polyp	0.0751	0.6793	1
Hair Diseases	Genital Polyp	0.4681	0.03	1
Hypertension	Genital Polyp	0.0254	0.7895	1
Hypothyroidism	Genital Polyp	0.1987	0.0663	1
Inflammatory and Toxic Neuropathies	Genital Polyp	-0.059	0.8057	1
Intervertebral Disk Disorders	Genital Polyp	0.25	0.1176	1
Iron Deficiency Anemia	Genital Polyp	0.3098	0.219	1
Ischemic Heart Disease	Genital Polyp	0.1093	0.2946	1
Lipid Disorders	Genital Polyp	0.1048	0.2623	1
Megaloblastic Anemia	Genital Polyp	0.0926	0.8035	1
Menopausal Disorders	Genital Polyp	0.8296	0.0189	1
Mood Disorders	Genital Polyp	0.0239	0.8534	1
Nasal Septum Deviation	Genital Polyp	0.0399	0.8958	1
Osteoarthritis	Genital Polyp	-0.2756	0.0481	1
Parkinson's disease	Genital Polyp	0.1984	0.5549	1
Pneumonia	Genital Polyp	0.0692	0.7938	1
Retinal Detachment	Genital Polyp	-0.2971	0.0739	1
Sebaceous Gland Diseases	Genital Polyp	0.5285	0.0038	1
Skin Cancer	Genital Polyp	-0.0654	0.5769	1
Tobacco Use Disorder	Genital Polyp	0.0037	0.9732	1
Urinary Tract Infection	Genital Polyp	-0.0313	0.8946	1
Glaucoma	Genital Prolapse	-0.0094	0.9106	1
Hair Diseases	Genital Prolapse	0.0744	0.52401	1
Hypertension	Genital Prolapse	0.2182	7.5843e-07	0.00121349	*
Hypothyroidism	Genital Prolapse	0.1949	0.00039736	0.635776
Inflammatory and Toxic Neuropathies	Genital Prolapse	0.0909	0.47578	1
Intervertebral Disk Disorders	Genital Prolapse	0.2804	0.00045004	0.720064
Iron Deficiency Anemia	Genital Prolapse	0.263	0.042774	1
Ischemic Heart Disease	Genital Prolapse	0.247	2.3465e-07	0.00037544	**
Lipid Disorders	Genital Prolapse	0.2148	5.4639e-06	0.00874224	*
Megaloblastic Anemia	Genital Prolapse	0.2009	0.26986	1
Menopausal Disorders	Genital Prolapse	0.4636	0.053642	1
Mood Disorders	Genital Prolapse	0.2236	0.00044109	0.705744
Nasal Septum Deviation	Genital Prolapse	0.4671	0.024078	1
Osteoarthritis	Genital Prolapse	0.2668	0.00014336	0.229376
Parkinson's disease	Genital Prolapse	0.1298	0.47065	1
Pneumonia	Genital Prolapse	0.266	0.039123	1
Retinal Detachment	Genital Prolapse	-0.0158	0.83967	1
Sebaceous Gland Diseases	Genital Prolapse	0.2315	0.039968	1
Skin Cancer	Genital Prolapse	0.1271	0.055548	1
Tobacco Use Disorder	Genital Prolapse	0.2422	1.5365e-06	0.0024584	*
Urinary Tract Infection	Genital Prolapse	0.3894	0.000674	1
Gastritis Duodenitis	Facial Nerve Disorders	0.6231	0.0446	1
Genital Polyp	Facial Nerve Disorders	0.479	0.2859	1
Genital Prolapse	Facial Nerve Disorders	0.0464	0.826	1
Glaucoma	Facial Nerve Disorders	0.3447	0.2612	1
Hair Diseases	Facial Nerve Disorders	0.3201	0.3313	1
Hypertension	Facial Nerve Disorders	0.4028	0.0217	1
Hypothyroidism	Facial Nerve Disorders	0.1799	0.2159	1
Inflammatory and Toxic Neuropathies	Facial Nerve Disorders	-0.3203	0.4432	1
Intervertebral Disk Disorders	Facial Nerve Disorders	0.6539	0.053	1
Iron Deficiency Anemia	Facial Nerve Disorders	0.7264	0.1001	1
Ischemic Heart Disease	Facial Nerve Disorders	0.4916	0.0304	1
Lipid Disorders	Facial Nerve Disorders	0.5344	0.0219	1
Megaloblastic Anemia	Facial Nerve Disorders	0.5849	0.244	1
Menopausal Disorders	Facial Nerve Disorders	0.8154	0.1773	1
Mood Disorders	Facial Nerve Disorders	0.3895	0.1012	1
Nasal Septum Deviation	Facial Nerve Disorders	0.3814	0.431	1
Osteoarthritis	Facial Nerve Disorders	0.3404	0.0756	1
Parkinson's disease	Facial Nerve Disorders	-0.7945	0.129	1
Pneumonia	Facial Nerve Disorders	0.5015	0.2218	1
Retinal Detachment	Facial Nerve Disorders	-0.2036	0.3988	1
Sebaceous Gland Diseases	Facial Nerve Disorders	0.5274	0.1285	1
Skin Cancer	Facial Nerve Disorders	0.0006	0.9974	1
Tobacco Use Disorder	Facial Nerve Disorders	0.358	0.0571	1
Urinary Tract Infection	Facial Nerve Disorders	1	0.0394	1
Genital Polyp	Gastritis Duodenitis	0.1689	0.19497	1
Genital Prolapse	Gastritis Duodenitis	0.3539	1.2958e-09	2.07328e-06	***
Glaucoma	Gastritis Duodenitis	0.1722	0.022962	1
Hair Diseases	Gastritis Duodenitis	0.2926	0.033177	1
Hypertension	Gastritis Duodenitis	0.5027	5.8841e-42	9.41456e-39	***
Hypothyroidism	Gastritis Duodenitis	0.2817	1.2751e-06	0.00204016	*
Inflammatory and Toxic Neuropathies	Gastritis Duodenitis	0.3082	0.026363	1
Intervertebral Disk Disorders	Gastritis Duodenitis	0.6508	1.3295e-15	2.1272e-12	***
Iron Deficiency Anemia	Gastritis Duodenitis	0.4984	1.698e-06	0.0027168	*
Ischemic Heart Disease	Gastritis Duodenitis	0.5052	4.9135e-30	7.8616e-27	***
Lipid Disorders	Gastritis Duodenitis	0.6134	4.3417e-32	6.94672e-29	***
Megaloblastic Anemia	Gastritis Duodenitis	0.1793	0.2802	1
Menopausal Disorders	Gastritis Duodenitis	0.5149	0.03754	1
Mood Disorders	Gastritis Duodenitis	0.5728	5.6491e-23	9.03856e-20	***
Nasal Septum Deviation	Gastritis Duodenitis	0.3581	0.048885	1
Osteoarthritis	Gastritis Duodenitis	0.4565	2.0492e-18	3.27872e-15	***
Parkinson's disease	Gastritis Duodenitis	0.1909	0.23893	1
Pneumonia	Gastritis Duodenitis	0.7775	1.8342e-06	0.00293472	*
Retinal Detachment	Gastritis Duodenitis	-0.0427	0.60701	1
Sebaceous Gland Diseases	Gastritis Duodenitis	0.3156	0.0031463	1
Skin Cancer	Gastritis Duodenitis	0.0108	0.85275	1
Tobacco Use Disorder	Gastritis Duodenitis	0.6573	1.1153e-43	1.78448e-40	***
Urinary Tract Infection	Gastritis Duodenitis	0.9411	6.0046e-12	9.60736e-09	***
Esophageal Diseases	Enthesopathies	0.5587	1.9946e-26	3.19136e-23	***
Facial Nerve Disorders	Enthesopathies	0.2101	0.28636	1
Gastritis Duodenitis	Enthesopathies	0.6397	6.0373e-20	9.65968e-17	***
Genital Polyp	Enthesopathies	-0.2638	0.074437	1
Genital Prolapse	Enthesopathies	0.4359	1.0769e-09	1.72304e-06	***
Glaucoma	Enthesopathies	0.0734	0.41439	1
Hair Diseases	Enthesopathies	0.1079	0.31625	1
Hypertension	Enthesopathies	0.3677	9.8163e-16	1.57061e-12	***
Hypothyroidism	Enthesopathies	0.2239	0.00039345	0.62952
Inflammatory and Toxic Neuropathies	Enthesopathies	0.2989	0.042127	1
Intervertebral Disk Disorders	Enthesopathies	0.6841	6.2366e-14	9.97856e-11	***
Iron Deficiency Anemia	Enthesopathies	0.4523	0.00016089	0.257424
Ischemic Heart Disease	Enthesopathies	0.3888	7.0282e-15	1.12451e-11	***
Lipid Disorders	Enthesopathies	0.455	4.8915e-15	7.8264e-12	***
Megaloblastic Anemia	Enthesopathies	0.3092	0.11936	1
Menopausal Disorders	Enthesopathies	0.4736	0.053401	1
Mood Disorders	Enthesopathies	0.496	6.8928e-15	1.10285e-11	***
Nasal Septum Deviation	Enthesopathies	0.84	0.0025848	1
Osteoarthritis	Enthesopathies	0.6112	6.2238e-34	9.95808e-31	***
Parkinson's disease	Enthesopathies	0.3822	0.02532	1
Pneumonia	Enthesopathies	0.6075	0.00024268	0.388288
Retinal Detachment	Enthesopathies	-0.0278	0.73192	1
Sebaceous Gland Diseases	Enthesopathies	0.3839	0.00011394	0.182304
Skin Cancer	Enthesopathies	0.1052	0.061383	1
Tobacco Use Disorder	Enthesopathies	0.5829	6.8728e-24	1.09965e-20	***
Urinary Tract Infection	Enthesopathies	0.5068	2.9238e-05	0.0467808
Enthesopathies	Diseases of Connective Tissue	0.5423	3.4172e-07	0.000546752	**
Esophageal Diseases	Diseases of Connective Tissue	0.3165	2.696e-05	0.043136
Facial Nerve Disorders	Diseases of Connective Tissue	0.4443	0.16808	1
Gastritis Duodenitis	Diseases of Connective Tissue	0.4589	1.6966e-06	0.00271456	*
Genital Polyp	Diseases of Connective Tissue	-0.348	0.12003	1
Genital Prolapse	Diseases of Connective Tissue	0.1466	0.14699	1
Glaucoma	Diseases of Connective Tissue	-0.1493	0.28014	1
Hair Diseases	Diseases of Connective Tissue	0.2702	0.082953	1
Hypertension	Diseases of Connective Tissue	0.3091	1.859e-05	0.029744
Hypothyroidism	Diseases of Connective Tissue	0.3045	0.0033434	1
Inflammatory and Toxic Neuropathies	Diseases of Connective Tissue	0.3307	0.098311	1
Intervertebral Disk Disorders	Diseases of Connective Tissue	0.4098	0.00024586	0.393376
Iron Deficiency Anemia	Diseases of Connective Tissue	0.4264	0.011168	1
Ischemic Heart Disease	Diseases of Connective Tissue	0.37	1.8861e-06	0.00301776	*
Lipid Disorders	Diseases of Connective Tissue	0.4234	5.8492e-08	9.35872e-05	***
Megaloblastic Anemia	Diseases of Connective Tissue	0.4783	0.050198	1
Menopausal Disorders	Diseases of Connective Tissue	0.4631	0.12427	1
Mood Disorders	Diseases of Connective Tissue	0.2153	0.011557	1
Nasal Septum Deviation	Diseases of Connective Tissue	0.3142	0.1926	1
Osteoarthritis	Diseases of Connective Tissue	0.4808	4.7054e-06	0.00752864	*
Parkinson's disease	Diseases of Connective Tissue	0.215	0.3473	1
Pneumonia	Diseases of Connective Tissue	0.6026	0.0011535	1
Retinal Detachment	Diseases of Connective Tissue	0.0162	0.90476	1
Sebaceous Gland Diseases	Diseases of Connective Tissue	0.1866	0.14313	1
Skin Cancer	Diseases of Connective Tissue	-0.1152	0.28107	1
Tobacco Use Disorder	Diseases of Connective Tissue	0.3399	6.6063e-05	0.105701
Urinary Tract Infection	Diseases of Connective Tissue	0.2904	0.094939	1
Facial Nerve Disorders	Esophageal Diseases	0.6619	0.021866	1
Gastritis Duodenitis	Esophageal Diseases	0.9306	9.3409e-130	1.49454e-126	***
Genital Polyp	Esophageal Diseases	0.2759	0.033848	1
Genital Prolapse	Esophageal Diseases	0.3577	2.0907e-10	3.34512e-07	***
Glaucoma	Esophageal Diseases	0.093	0.19231	1
Hair Diseases	Esophageal Diseases	0.1165	0.15138	1
Hypertension	Esophageal Diseases	0.4398	1.002e-44	1.6032e-41	***
Hypothyroidism	Esophageal Diseases	0.2195	6.5934e-07	0.00105494	*
Inflammatory and Toxic Neuropathies	Esophageal Diseases	0.3726	0.0014952	1
Intervertebral Disk Disorders	Esophageal Diseases	0.5646	1.4282e-13	2.28512e-10	***
Iron Deficiency Anemia	Esophageal Diseases	0.4307	4.2481e-07	0.000679696	**
Ischemic Heart Disease	Esophageal Diseases	0.4464	6.9605e-31	1.11368e-27	***
Lipid Disorders	Esophageal Diseases	0.4902	6.6771e-29	1.06834e-25	***
Megaloblastic Anemia	Esophageal Diseases	0.1959	0.16643	1
Menopausal Disorders	Esophageal Diseases	0.4222	0.049048	1
Mood Disorders	Esophageal Diseases	0.4511	1.3755e-21	2.2008e-18	***
Nasal Septum Deviation	Esophageal Diseases	0.3144	0.043116	1
Osteoarthritis	Esophageal Diseases	0.3733	3.7848e-20	6.05568e-17	***
Parkinson's disease	Esophageal Diseases	0.1481	0.24666	1
Pneumonia	Esophageal Diseases	0.7143	3.1784e-07	0.000508544	**
Retinal Detachment	Esophageal Diseases	-0.0726	0.25772	1
Sebaceous Gland Diseases	Esophageal Diseases	0.1843	0.023271	1
Skin Cancer	Esophageal Diseases	0.0699	0.17469	1
Tobacco Use Disorder	Esophageal Diseases	0.5534	3.3237e-48	5.31792e-45	***
Urinary Tract Infection	Esophageal Diseases	0.6805	1.4633e-09	2.34128e-06	***
Diseases of Connective Tissue	Diabetes Mellitus	0.3686	2.3803e-06	0.00380848	*
Enthesopathies	Diabetes Mellitus	0.4525	5.1762e-18	8.28192e-15	***
Esophageal Diseases	Diabetes Mellitus	0.3806	3.9469e-18	6.31504e-15	***
Facial Nerve Disorders	Diabetes Mellitus	0.6003	0.015282	1
Gastritis Duodenitis	Diabetes Mellitus	0.4689	3.4786e-22	5.56576e-19	***
Genital Polyp	Diabetes Mellitus	0.0772	0.47293	1
Genital Prolapse	Diabetes Mellitus	0.2251	1.3572e-05	0.0217152
Glaucoma	Diabetes Mellitus	0.0634	0.29737	1
Hair Diseases	Diabetes Mellitus	0.3102	0.0020027	1
Hypertension	Diabetes Mellitus	0.5852	7.3109e-121	1.16974e-117	***
Hypothyroidism	Diabetes Mellitus	0.297	6.1698e-11	9.87168e-08	***
Inflammatory and Toxic Neuropathies	Diabetes Mellitus	0.4308	0.00012425	0.1988
Intervertebral Disk Disorders	Diabetes Mellitus	0.4928	1.9475e-17	3.116e-14	***
Iron Deficiency Anemia	Diabetes Mellitus	0.4677	6.7868e-07	0.00108589	*
Ischemic Heart Disease	Diabetes Mellitus	0.5126	2.6514e-49	4.24224e-46	***
Lipid Disorders	Diabetes Mellitus	0.6159	4.2925e-45	6.868e-42	***
Megaloblastic Anemia	Diabetes Mellitus	0.336	0.020399	1
Menopausal Disorders	Diabetes Mellitus	0.4438	0.031812	1
Mood Disorders	Diabetes Mellitus	0.3152	1.0826e-14	1.73216e-11	***
Nasal Septum Deviation	Diabetes Mellitus	0.4021	0.009569	1
Osteoarthritis	Diabetes Mellitus	0.3741	1.6727e-17	2.67632e-14	***
Parkinson's disease	Diabetes Mellitus	0.0881	0.4661	1
Pneumonia	Diabetes Mellitus	0.5491	6.5096e-07	0.00104154	*
Retinal Detachment	Diabetes Mellitus	-0.0688	0.233	1
Sebaceous Gland Diseases	Diabetes Mellitus	0.32	2.4396e-05	0.0390336
Skin Cancer	Diabetes Mellitus	-0.1088	0.022788	1
Tobacco Use Disorder	Diabetes Mellitus	0.4754	7.427e-49	1.18832e-45	***
Urinary Tract Infection	Diabetes Mellitus	0.4946	8.3245e-08	0.000133192	**
Coagulation Disorders	Chronic Airway Obstruction	0.4744	0.26335	1
Diabetes Mellitus	Chronic Airway Obstruction	0.5036	1.3888e-32	2.22208e-29	***
Diseases of Connective Tissue	Chronic Airway Obstruction	0.3516	0.00015805	0.25288
Enthesopathies	Chronic Airway Obstruction	0.6193	7.1596e-19	1.14554e-15	***
Esophageal Diseases	Chronic Airway Obstruction	0.5741	2.8712e-43	4.59392e-40	***
Facial Nerve Disorders	Chronic Airway Obstruction	0.5824	0.034857	1
Gastritis Duodenitis	Chronic Airway Obstruction	0.6905	3.2482e-33	5.19712e-30	***
Genital Polyp	Chronic Airway Obstruction	0.0248	0.85957	1
Genital Prolapse	Chronic Airway Obstruction	0.2143	0.00071649	1
Glaucoma	Chronic Airway Obstruction	0.1241	0.12635	1
Hair Diseases	Chronic Airway Obstruction	0.3383	0.0086391	1
Hypertension	Chronic Airway Obstruction	0.5348	7.7862e-39	1.24579e-35	***
Hypothyroidism	Chronic Airway Obstruction	0.3234	5.6588e-07	0.000905408	**
Inflammatory and Toxic Neuropathies	Chronic Airway Obstruction	0.1827	0.15032	1
Intervertebral Disk Disorders	Chronic Airway Obstruction	0.6272	1.5669e-15	2.50704e-12	***
Iron Deficiency Anemia	Chronic Airway Obstruction	0.5905	3.0096e-07	0.000481536	**
Ischemic Heart Disease	Chronic Airway Obstruction	0.5495	7.1388e-29	1.14221e-25	***
Lipid Disorders	Chronic Airway Obstruction	0.611	1.4695e-29	2.3512e-26	***
Megaloblastic Anemia	Chronic Airway Obstruction	0.6639	0.0074233	1
Menopausal Disorders	Chronic Airway Obstruction	0.5839	0.02456	1
Mood Disorders	Chronic Airway Obstruction	0.6714	2.2628e-37	3.62048e-34	***
Nasal Septum Deviation	Chronic Airway Obstruction	0.7789	0.00057776	0.924416
Osteoarthritis	Chronic Airway Obstruction	0.5476	1.9273e-23	3.08368e-20	***
Parkinson's disease	Chronic Airway Obstruction	0.0776	0.66372	1
Pneumonia	Chronic Airway Obstruction	0.9526	3.1267e-11	5.00272e-08	***
Retinal Detachment	Chronic Airway Obstruction	-0.0522	0.49592	1
Sebaceous Gland Diseases	Chronic Airway Obstruction	0.3593	0.0002122	0.33952
Skin Cancer	Chronic Airway Obstruction	0.0154	0.80455	1
Tobacco Use Disorder	Chronic Airway Obstruction	0.7848	1.4551e-90	2.32816e-87	***
Urinary Tract Infection	Chronic Airway Obstruction	0.7003	1.9783e-07	0.000316528	**
Diabetes Mellitus	Coagulation Disorders	0.3188	0.2476	1
Diseases of Connective Tissue	Coagulation Disorders	0.2178	0.5474	1
Enthesopathies	Coagulation Disorders	0.3179	0.3376	1
Esophageal Diseases	Coagulation Disorders	0.6751	0.2258	1
Facial Nerve Disorders	Coagulation Disorders	0.0689	0.9167	1
Gastritis Duodenitis	Coagulation Disorders	0.6162	0.284	1
Genital Polyp	Coagulation Disorders	0.0128	0.9784	1
Genital Prolapse	Coagulation Disorders	0.3112	0.2962	1
Glaucoma	Coagulation Disorders	0.2044	0.595	1
Hair Diseases	Coagulation Disorders	0.5402	0.3267	1
Hypertension	Coagulation Disorders	0.4913	0.1954	1
Hypothyroidism	Coagulation Disorders	0.0857	0.6305	1
Inflammatory and Toxic Neuropathies	Coagulation Disorders	-0.0548	0.9118	1
Intervertebral Disk Disorders	Coagulation Disorders	0.254	0.429	1
Iron Deficiency Anemia	Coagulation Disorders	0.2583	0.5273	1
Ischemic Heart Disease	Coagulation Disorders	0.4495	0.2336	1
Lipid Disorders	Coagulation Disorders	0.2531	0.3189	1
Megaloblastic Anemia	Coagulation Disorders	0.4087	0.4679	1
Menopausal Disorders	Coagulation Disorders	1	0.3192	1
Mood Disorders	Coagulation Disorders	0.1504	0.5161	1
Nasal Septum Deviation	Coagulation Disorders	1	0.2813	1
Osteoarthritis	Coagulation Disorders	0.1442	0.4372	1
Parkinson's disease	Coagulation Disorders	0.3224	0.5864	1
Pneumonia	Coagulation Disorders	0.5893	0.3131	1
Retinal Detachment	Coagulation Disorders	0.0244	0.9236	1
Sebaceous Gland Diseases	Coagulation Disorders	0.4495	0.3066	1
Skin Cancer	Coagulation Disorders	-0.2332	0.32	1
Tobacco Use Disorder	Coagulation Disorders	0.1185	0.4838	1
Urinary Tract Infection	Coagulation Disorders	0.6459	0.2558	1
Cellulitis Abscess	Cataract	0.1492	0.10626	1
Chronic Airway Obstruction	Cataract	0.177	0.0053286	1
Coagulation Disorders	Cataract	0.2039	0.42915	1
Diabetes Mellitus	Cataract	0.1825	0.00015886	0.254176
Diseases of Connective Tissue	Cataract	0.0095	0.92862	1
Enthesopathies	Cataract	0.1368	0.062451	1
Esophageal Diseases	Cataract	0.1361	0.006996	1
Facial Nerve Disorders	Cataract	0.1529	0.43681	1
Gastritis Duodenitis	Cataract	0.1549	0.019842	1
Genital Polyp	Cataract	-0.0714	0.58671	1
Genital Prolapse	Cataract	0.0084	0.90137	1
Glaucoma	Cataract	0.2802	0.00021171	0.338736
Hair Diseases	Cataract	0.0638	0.53848	1
Hypertension	Cataract	0.2071	3.8521e-06	0.00616336	*
Hypothyroidism	Cataract	0.038	0.49488	1
Inflammatory and Toxic Neuropathies	Cataract	0.1307	0.31036	1
Intervertebral Disk Disorders	Cataract	0.0862	0.29099	1
Iron Deficiency Anemia	Cataract	0.0109	0.93218	1
Ischemic Heart Disease	Cataract	0.1989	0.00011092	0.177472
Lipid Disorders	Cataract	0.2429	1.2523e-07	0.000200368	**
Megaloblastic Anemia	Cataract	0.1237	0.46941	1
Menopausal Disorders	Cataract	-0.09	0.58079	1
Mood Disorders	Cataract	0.1952	0.0024449	1
Nasal Septum Deviation	Cataract	0.0552	0.7464	1
Osteoarthritis	Cataract	0.1846	0.0081534	1
Parkinson's disease	Cataract	0.0989	0.55051	1
Pneumonia	Cataract	0.2096	0.10359	1
Retinal Detachment	Cataract	0.3935	3.8343e-08	6.13488e-05	***
Sebaceous Gland Diseases	Cataract	0.0356	0.68237	1
Skin Cancer	Cataract	-0.0713	0.29406	1
Tobacco Use Disorder	Cataract	0.2388	4.5533e-05	0.0728528
Urinary Tract Infection	Cataract	0.0769	0.51246	1
Chronic Airway Obstruction	Cellulitis Abscess	0.5127	1.8761e-09	3.00176e-06	***
Coagulation Disorders	Cellulitis Abscess	0.3212	0.3021	1
Diabetes Mellitus	Cellulitis Abscess	0.4392	3.594e-13	5.7504e-10	***
Diseases of Connective Tissue	Cellulitis Abscess	0.2618	0.14085	1
Enthesopathies	Cellulitis Abscess	0.4458	1.3685e-06	0.0021896	*
Esophageal Diseases	Cellulitis Abscess	0.3103	3.4103e-07	0.000545648	**
Facial Nerve Disorders	Cellulitis Abscess	0.6071	0.053952	1
Gastritis Duodenitis	Cellulitis Abscess	0.3734	3.9387e-06	0.00630192	*
Genital Polyp	Cellulitis Abscess	-0.0027	0.99001	1
Genital Prolapse	Cellulitis Abscess	0.0108	0.89851	1
Glaucoma	Cellulitis Abscess	0.0738	0.52226	1
Hair Diseases	Cellulitis Abscess	0.2758	0.054815	1
Hypertension	Cellulitis Abscess	0.3732	4.1979e-10	6.71664e-07	***
Hypothyroidism	Cellulitis Abscess	0.1513	0.1143	1
Inflammatory and Toxic Neuropathies	Cellulitis Abscess	0.2465	0.10061	1
Intervertebral Disk Disorders	Cellulitis Abscess	0.2475	0.0045294	1
Iron Deficiency Anemia	Cellulitis Abscess	0.302	0.073606	1
Ischemic Heart Disease	Cellulitis Abscess	0.312	1.2545e-07	0.00020072	**
Lipid Disorders	Cellulitis Abscess	0.3192	8.0523e-06	0.0128837
Megaloblastic Anemia	Cellulitis Abscess	0.3006	0.14684	1
Menopausal Disorders	Cellulitis Abscess	0.2456	0.30252	1
Mood Disorders	Cellulitis Abscess	0.2934	0.00012803	0.204848
Nasal Septum Deviation	Cellulitis Abscess	0.3252	0.12191	1
Osteoarthritis	Cellulitis Abscess	0.3732	0.0027483	1
Parkinson's disease	Cellulitis Abscess	0.2851	0.22848	1
Pneumonia	Cellulitis Abscess	0.6251	0.00016637	0.266192
Retinal Detachment	Cellulitis Abscess	-0.0236	0.81215	1
Sebaceous Gland Diseases	Cellulitis Abscess	0.2611	0.016393	1
Skin Cancer	Cellulitis Abscess	0.0272	0.80174	1
Tobacco Use Disorder	Cellulitis Abscess	0.4259	1.2391e-09	1.98256e-06	***
Urinary Tract Infection	Cellulitis Abscess	0.3008	0.018928	1
Cardiac Dysrythmias	Breast Cancer	0.1051	0.0995	1
Cataract	Breast Cancer	0.0636	0.3213	1
Cellulitis Abscess	Breast Cancer	0.1348	0.0681	1
Chronic Airway Obstruction	Breast Cancer	0.0332	0.5829	1
Coagulation Disorders	Breast Cancer	0.2361	0.4133	1
Diabetes Mellitus	Breast Cancer	0.1329	0.0071	1
Diseases of Connective Tissue	Breast Cancer	-0.105	0.2829	1
Enthesopathies	Breast Cancer	0.0707	0.2838	1
Esophageal Diseases	Breast Cancer	0.0635	0.27	1
Facial Nerve Disorders	Breast Cancer	0.3555	0.1303	1
Gastritis Duodenitis	Breast Cancer	0.0164	0.8258	1
Genital Polyp	Breast Cancer	0.2495	0.1101	1
Genital Prolapse	Breast Cancer	-0.0176	0.787	1
Glaucoma	Breast Cancer	-0.0764	0.3836	1
Hair Diseases	Breast Cancer	0.1863	0.1224	1
Hypertension	Breast Cancer	0.0779	0.0535	1
Hypothyroidism	Breast Cancer	0.0851	0.1035	1
Inflammatory and Toxic Neuropathies	Breast Cancer	0.282	0.0362	1
Intervertebral Disk Disorders	Breast Cancer	0.2099	0.0133	1
Iron Deficiency Anemia	Breast Cancer	0.1271	0.2697	1
Ischemic Heart Disease	Breast Cancer	-0.0471	0.3443	1
Lipid Disorders	Breast Cancer	0.0359	0.5104	1
Megaloblastic Anemia	Breast Cancer	-0.3507	0.1393	1
Menopausal Disorders	Breast Cancer	0.3148	0.1347	1
Mood Disorders	Breast Cancer	0.0428	0.5121	1
Nasal Septum Deviation	Breast Cancer	0.3711	0.0284	1
Osteoarthritis	Breast Cancer	0.1346	0.0155	1
Parkinson's disease	Breast Cancer	0.2881	0.0967	1
Pneumonia	Breast Cancer	0.1239	0.3231	1
Retinal Detachment	Breast Cancer	0.0757	0.3968	1
Sebaceous Gland Diseases	Breast Cancer	0.1212	0.2508	1
Skin Cancer	Breast Cancer	0.1066	0.0721	1
Tobacco Use Disorder	Breast Cancer	0.1299	0.0145	1
Urinary Tract Infection	Breast Cancer	0.158	0.1463	1
Asthma	Alcohol-related Disorders	0.3331	9.7455e-09	1.55928e-05	***
Benign Colon Neoplasms	Alcohol-related Disorders	0.3804	2.0645e-06	0.0033032	*
Breast Cancer	Alcohol-related Disorders	0.1766	0.046198	1
Cardiac Dysrythmias	Alcohol-related Disorders	0.4267	6.7211e-09	1.07538e-05	***
Cataract	Alcohol-related Disorders	0.2148	0.0056549	1
Cellulitis Abscess	Alcohol-related Disorders	0.4409	5.0654e-05	0.0810464
Chronic Airway Obstruction	Alcohol-related Disorders	0.5829	1.376e-17	2.2016e-14	***
Coagulation Disorders	Alcohol-related Disorders	-0.147	0.63542	1
Diabetes Mellitus	Alcohol-related Disorders	0.3007	7.8593e-08	0.000125749	**
Diseases of Connective Tissue	Alcohol-related Disorders	0.0318	0.76865	1
Enthesopathies	Alcohol-related Disorders	0.4169	6.4567e-07	0.00103307	*
Esophageal Diseases	Alcohol-related Disorders	0.461	7.2045e-12	1.15272e-08	***
Facial Nerve Disorders	Alcohol-related Disorders	0.231	0.30366	1
Gastritis Duodenitis	Alcohol-related Disorders	0.5121	5.3964e-14	8.63424e-11	***
Genital Polyp	Alcohol-related Disorders	0.199	0.15161	1
Genital Prolapse	Alcohol-related Disorders	0.2592	0.0006592	1
Glaucoma	Alcohol-related Disorders	0.1239	0.2041	1
Hair Diseases	Alcohol-related Disorders	0.2447	0.05734	1
Hypertension	Alcohol-related Disorders	0.3881	4.3167e-18	6.90672e-15	***
Hypothyroidism	Alcohol-related Disorders	0.1801	0.00057751	0.924016
Inflammatory and Toxic Neuropathies	Alcohol-related Disorders	0.0967	0.49197	1
Intervertebral Disk Disorders	Alcohol-related Disorders	0.6989	5.6645e-12	9.0632e-09	***
Iron Deficiency Anemia	Alcohol-related Disorders	0.2256	0.069812	1
Ischemic Heart Disease	Alcohol-related Disorders	0.4741	5.057e-16	8.0912e-13	***
Lipid Disorders	Alcohol-related Disorders	0.4506	1.0886e-13	1.74176e-10	***
Megaloblastic Anemia	Alcohol-related Disorders	0.4385	0.04901	1
Menopausal Disorders	Alcohol-related Disorders	0.6054	0.027388	1
Mood Disorders	Alcohol-related Disorders	0.6421	2.4661e-19	3.94576e-16	***
Nasal Septum Deviation	Alcohol-related Disorders	0.2962	0.10681	1
Osteoarthritis	Alcohol-related Disorders	0.3375	1.3579e-07	0.000217264	**
Parkinson's disease	Alcohol-related Disorders	0.2538	0.17832	1
Pneumonia	Alcohol-related Disorders	0.3512	0.013735	1
Retinal Detachment	Alcohol-related Disorders	-0.0503	0.58342	1
Sebaceous Gland Diseases	Alcohol-related Disorders	0.2662	0.0088563	1
Skin Cancer	Alcohol-related Disorders	0.065	0.35851	1
Tobacco Use Disorder	Alcohol-related Disorders	0.7959	2.3019e-48	3.68304e-45	***
Urinary Tract Infection	Alcohol-related Disorders	0.6896	1.8148e-05	0.0290368
Breast Cancer	Benign Colon Neoplasms	0.1768	0.022207	1
Cardiac Dysrythmias	Benign Colon Neoplasms	0.2668	4.1328e-05	0.0661248
Cataract	Benign Colon Neoplasms	0.0694	0.3048	1
Cellulitis Abscess	Benign Colon Neoplasms	0.1439	0.086474	1
Chronic Airway Obstruction	Benign Colon Neoplasms	0.4668	5.4899e-13	8.78384e-10	***
Coagulation Disorders	Benign Colon Neoplasms	0.4881	0.31026	1
Diabetes Mellitus	Benign Colon Neoplasms	0.3145	5.6639e-10	9.06224e-07	***
Diseases of Connective Tissue	Benign Colon Neoplasms	0.1522	0.094585	1
Enthesopathies	Benign Colon Neoplasms	0.2847	8.7661e-05	0.140258
Esophageal Diseases	Benign Colon Neoplasms	0.4155	4.2987e-12	6.87792e-09	***
Facial Nerve Disorders	Benign Colon Neoplasms	0.4531	0.088613	1
Gastritis Duodenitis	Benign Colon Neoplasms	0.4544	3.1997e-10	5.11952e-07	***
Genital Polyp	Benign Colon Neoplasms	0.1364	0.33494	1
Genital Prolapse	Benign Colon Neoplasms	0.1604	0.020625	1
Glaucoma	Benign Colon Neoplasms	-0.0217	0.79997	1
Hair Diseases	Benign Colon Neoplasms	0.2815	0.036673	1
Hypertension	Benign Colon Neoplasms	0.3161	4.4133e-14	7.06128e-11	***
Hypothyroidism	Benign Colon Neoplasms	0.1457	0.0070877	1
Inflammatory and Toxic Neuropathies	Benign Colon Neoplasms	0.1652	0.26651	1
Intervertebral Disk Disorders	Benign Colon Neoplasms	0.3239	0.00013947	0.223152
Iron Deficiency Anemia	Benign Colon Neoplasms	0.3705	0.0054444	1
Ischemic Heart Disease	Benign Colon Neoplasms	0.2189	1.1142e-05	0.0178272
Lipid Disorders	Benign Colon Neoplasms	0.3159	5.4858e-10	8.77728e-07	***
Megaloblastic Anemia	Benign Colon Neoplasms	0.085	0.60917	1
Menopausal Disorders	Benign Colon Neoplasms	0.3581	0.11156	1
Mood Disorders	Benign Colon Neoplasms	0.353	9.2109e-08	0.000147374	**
Nasal Septum Deviation	Benign Colon Neoplasms	0.3273	0.10257	1
Osteoarthritis	Benign Colon Neoplasms	0.2535	6.0831e-06	0.00973296	*
Parkinson's disease	Benign Colon Neoplasms	-0.1773	0.2559	1
Pneumonia	Benign Colon Neoplasms	0.4135	0.0013001	1
Retinal Detachment	Benign Colon Neoplasms	0.0936	0.28279	1
Sebaceous Gland Diseases	Benign Colon Neoplasms	0.3506	0.00086742	1
Skin Cancer	Benign Colon Neoplasms	0.0396	0.53053	1
Tobacco Use Disorder	Benign Colon Neoplasms	0.3575	1.1604e-12	1.85664e-09	***
Urinary Tract Infection	Benign Colon Neoplasms	0.5399	3.2711e-05	0.0523376
Cataract	Cardiac Dysrythmias	0.2101	0.00018938	0.303008
Cellulitis Abscess	Cardiac Dysrythmias	0.3289	0.0012755	1
Chronic Airway Obstruction	Cardiac Dysrythmias	0.3971	7.7871e-11	1.24594e-07	***
Coagulation Disorders	Cardiac Dysrythmias	0.3006	0.31837	1
Diabetes Mellitus	Cardiac Dysrythmias	0.2496	1.1859e-08	1.89744e-05	***
Diseases of Connective Tissue	Cardiac Dysrythmias	0.227	0.011188	1
Enthesopathies	Cardiac Dysrythmias	0.1738	0.0058641	1
Esophageal Diseases	Cardiac Dysrythmias	0.3023	2.8968e-09	4.63488e-06	***
Facial Nerve Disorders	Cardiac Dysrythmias	0.3034	0.10892	1
Gastritis Duodenitis	Cardiac Dysrythmias	0.3007	4.4195e-06	0.0070712	*
Genital Polyp	Cardiac Dysrythmias	0.1049	0.4608	1
Genital Prolapse	Cardiac Dysrythmias	0.2233	0.00045072	0.721152
Glaucoma	Cardiac Dysrythmias	0.0815	0.27476	1
Hair Diseases	Cardiac Dysrythmias	0.3196	0.0029171	1
Hypertension	Cardiac Dysrythmias	0.4925	3.117e-29	4.9872e-26	***
Hypothyroidism	Cardiac Dysrythmias	0.2391	1.0284e-06	0.00164544	*
Inflammatory and Toxic Neuropathies	Cardiac Dysrythmias	0.1075	0.34091	1
Intervertebral Disk Disorders	Cardiac Dysrythmias	0.3662	3.3509e-05	0.0536144
Iron Deficiency Anemia	Cardiac Dysrythmias	0.3104	0.0075786	1
Ischemic Heart Disease	Cardiac Dysrythmias	0.4676	3.0213e-33	4.83408e-30	***
Lipid Disorders	Cardiac Dysrythmias	0.4457	1.0924e-23	1.74784e-20	***
Megaloblastic Anemia	Cardiac Dysrythmias	0.1541	0.34731	1
Menopausal Disorders	Cardiac Dysrythmias	0.3096	0.1214	1
Mood Disorders	Cardiac Dysrythmias	0.4134	2.4196e-14	3.87136e-11	***
Nasal Septum Deviation	Cardiac Dysrythmias	0.3757	0.034682	1
Osteoarthritis	Cardiac Dysrythmias	0.2325	5.7499e-05	0.0919984
Parkinson's disease	Cardiac Dysrythmias	-0.0506	0.73582	1
Pneumonia	Cardiac Dysrythmias	0.4006	0.0001476	0.23616
Retinal Detachment	Cardiac Dysrythmias	0.0575	0.4342	1
Sebaceous Gland Diseases	Cardiac Dysrythmias	0.2676	0.0016686	1
Skin Cancer	Cardiac Dysrythmias	0.0059	0.90872	1
Tobacco Use Disorder	Cardiac Dysrythmias	0.3985	1.9429e-14	3.10864e-11	***
Urinary Tract Infection	Cardiac Dysrythmias	0.4354	0.00033865	0.54184
Benign Colon Neoplasms	Asthma	0.3489	2.7421e-11	4.38736e-08	***
Breast Cancer	Asthma	0.0526	0.2954	1
Cardiac Dysrythmias	Asthma	0.3854	1.9126e-13	3.06016e-10	***
Cataract	Asthma	0.2433	5.2979e-06	0.00847664	*
Cellulitis Abscess	Asthma	0.3585	3.2978e-07	0.000527648	**
Chronic Airway Obstruction	Asthma	0.7943	2.131e-93	3.4096e-90	***
Coagulation Disorders	Asthma	0.2197	0.39525	1
Diabetes Mellitus	Asthma	0.3733	9.0094e-20	1.4415e-16	***
Diseases of Connective Tissue	Asthma	0.242	0.0021379	1
Enthesopathies	Asthma	0.5607	9.7068e-26	1.55309e-22	***
Esophageal Diseases	Asthma	0.5046	5.0001e-48	8.00016e-45	***
Facial Nerve Disorders	Asthma	0.315	0.082492	1
Gastritis Duodenitis	Asthma	0.5394	2.193e-29	3.5088e-26	***
Genital Polyp	Asthma	0.0642	0.55849	1
Genital Prolapse	Asthma	0.2437	1.8036e-06	0.00288576	*
Glaucoma	Asthma	0.2191	0.0016152	1
Hair Diseases	Asthma	0.1371	0.099973	1
Hypertension	Asthma	0.431	2.5513e-36	4.08208e-33	***
Hypothyroidism	Asthma	0.1887	0.00026639	0.426224
Inflammatory and Toxic Neuropathies	Asthma	0.1622	0.1196	1
Intervertebral Disk Disorders	Asthma	0.4206	5.0125e-12	8.02e-09	***
Iron Deficiency Anemia	Asthma	0.5793	9.1193e-08	0.000145909	**
Ischemic Heart Disease	Asthma	0.3859	6.076e-22	9.7216e-19	***
Lipid Disorders	Asthma	0.4302	3.745e-24	5.992e-21	***
Megaloblastic Anemia	Asthma	0.3531	0.028642	1
Menopausal Disorders	Asthma	0.2764	0.13838	1
Mood Disorders	Asthma	0.4862	1.3146e-25	2.10336e-22	***
Nasal Septum Deviation	Asthma	0.6111	0.00088415	1
Osteoarthritis	Asthma	0.4845	2.3399e-28	3.74384e-25	***
Parkinson's disease	Asthma	0.1863	0.1829	1
Pneumonia	Asthma	0.6608	2.0337e-08	3.25392e-05	***
Retinal Detachment	Asthma	-0.0063	0.90923	1
Sebaceous Gland Diseases	Asthma	0.0955	0.11286	1
Skin Cancer	Asthma	0.0395	0.47826	1
Tobacco Use Disorder	Asthma	0.456	3.597e-29	5.7552e-26	***
Urinary Tract Infection	Asthma	0.5094	1.8031e-07	0.000288496	**
Pneumonia	Parkinson's disease	0.2356	0.4508	1
Retinal Detachment	Parkinson's disease	0.0522	0.7855	1
Sebaceous Gland Diseases	Parkinson's disease	0.2814	0.2297	1
Skin Cancer	Parkinson's disease	0.1323	0.4309	1
Tobacco Use Disorder	Parkinson's disease	0.0359	0.7932	1
Urinary Tract Infection	Parkinson's disease	0.001	0.9969	1
Osteoarthritis	Nasal Septum Deviation	0.5189	0.01	1
Parkinson's disease	Nasal Septum Deviation	0.1836	0.6064	1
Pneumonia	Nasal Septum Deviation	1	0.0096	1
Retinal Detachment	Nasal Septum Deviation	-0.0226	0.908	1
Sebaceous Gland Diseases	Nasal Septum Deviation	0.7184	0.0242	1
Skin Cancer	Nasal Septum Deviation	0.2082	0.2595	1
Tobacco Use Disorder	Nasal Septum Deviation	0.3772	0.0157	1
Urinary Tract Infection	Nasal Septum Deviation	1	0.0061	1
Skin Cancer	Sebaceous Gland Diseases	0.2076	0.011758	1
Tobacco Use Disorder	Sebaceous Gland Diseases	0.3179	9.2971e-05	0.148754
Urinary Tract Infection	Sebaceous Gland Diseases	0.6876	0.00014408	0.230528
Mood Disorders	Menopausal Disorders	0.5801	0.0312	1
Nasal Septum Deviation	Menopausal Disorders	-0.0801	0.8518	1
Osteoarthritis	Menopausal Disorders	0.1342	0.4332	1
Parkinson's disease	Menopausal Disorders	-0.1315	0.7522	1
Pneumonia	Menopausal Disorders	0.7615	0.0903	1
Retinal Detachment	Menopausal Disorders	-0.1827	0.3852	1
Sebaceous Gland Diseases	Menopausal Disorders	0.5955	0.0938	1
Skin Cancer	Menopausal Disorders	-0.1484	0.3546	1
Tobacco Use Disorder	Menopausal Disorders	0.3643	0.0383	1
Urinary Tract Infection	Menopausal Disorders	0.2602	0.399	1
Parkinson's disease	Osteoarthritis	0.2643	0.11803	1
Pneumonia	Osteoarthritis	0.7438	1.5078e-07	0.000241248	**
Retinal Detachment	Osteoarthritis	-0.067	0.35198	1
Sebaceous Gland Diseases	Osteoarthritis	0.266	0.0015584	1
Skin Cancer	Osteoarthritis	0.1036	0.12922	1
Tobacco Use Disorder	Osteoarthritis	0.4608	1.2872e-26	2.05952e-23	***
Urinary Tract Infection	Osteoarthritis	0.6126	2.7175e-08	4.348e-05	***
Sebaceous Gland Diseases	Retinal Detachment	0.0732	0.4705	1
Skin Cancer	Retinal Detachment	-0.1317	0.0842	1
Tobacco Use Disorder	Retinal Detachment	-0.0367	0.5517	1
Urinary Tract Infection	Retinal Detachment	0.0521	0.6756	1
Nasal Septum Deviation	Mood Disorders	0.7045	0.0014726	1
Osteoarthritis	Mood Disorders	0.4262	1.2374e-15	1.97984e-12	***
Parkinson's disease	Mood Disorders	0.1353	0.36875	1
Pneumonia	Mood Disorders	0.607	3.2008e-06	0.00512128	*
Retinal Detachment	Mood Disorders	-0.0722	0.3494	1
Sebaceous Gland Diseases	Mood Disorders	0.2025	0.02394	1
Skin Cancer	Mood Disorders	0.0215	0.71114	1
Tobacco Use Disorder	Mood Disorders	0.6072	3.1613e-41	5.05808e-38	***
Urinary Tract Infection	Mood Disorders	0.6893	2.1261e-09	3.40176e-06	***
Urinary Tract Infection	Tobacco Use Disorder	0.6808	1.6673e-09	2.66768e-06	***
Intervertebral Disk Disorders	Inflammatory and Toxic Neuropathies	0.5076	0.002	1
Iron Deficiency Anemia	Inflammatory and Toxic Neuropathies	0.0989	0.6721	1
Ischemic Heart Disease	Inflammatory and Toxic Neuropathies	0.2865	0.0102	1
Lipid Disorders	Inflammatory and Toxic Neuropathies	0.3101	0.0046	1
Megaloblastic Anemia	Inflammatory and Toxic Neuropathies	0.1072	0.7479	1
Menopausal Disorders	Inflammatory and Toxic Neuropathies	-0.0149	0.9692	1
Mood Disorders	Inflammatory and Toxic Neuropathies	0.187	0.1493	1
Nasal Septum Deviation	Inflammatory and Toxic Neuropathies	0.1983	0.5255	1
Osteoarthritis	Inflammatory and Toxic Neuropathies	0.3779	0.003	1
Parkinson's disease	Inflammatory and Toxic Neuropathies	0.0615	0.8368	1
Pneumonia	Inflammatory and Toxic Neuropathies	0.7276	0.0104	1
Retinal Detachment	Inflammatory and Toxic Neuropathies	0.0762	0.6167	1
Sebaceous Gland Diseases	Inflammatory and Toxic Neuropathies	0.0423	0.8045	1
Skin Cancer	Inflammatory and Toxic Neuropathies	0.0637	0.6203	1
Tobacco Use Disorder	Inflammatory and Toxic Neuropathies	0.3256	0.0051	1
Urinary Tract Infection	Inflammatory and Toxic Neuropathies	0.4071	0.0772	1
Tobacco Use Disorder	Skin Cancer	0.0885	0.0605	1
Urinary Tract Infection	Skin Cancer	-0.0337	0.7318	1
Inflammatory and Toxic Neuropathies	Hypothyroidism	0.1864	0.049687	1
Intervertebral Disk Disorders	Hypothyroidism	0.2742	5.771e-06	0.0092336	*
Iron Deficiency Anemia	Hypothyroidism	0.2548	0.01981	1
Ischemic Heart Disease	Hypothyroidism	0.336	1.6919e-15	2.70704e-12	***
Lipid Disorders	Hypothyroidism	0.3264	2.5205e-14	4.0328e-11	***
Megaloblastic Anemia	Hypothyroidism	0.5934	0.0061358	1
Menopausal Disorders	Hypothyroidism	0.1458	0.265	1
Mood Disorders	Hypothyroidism	0.3143	1.1698e-11	1.87168e-08	***
Nasal Septum Deviation	Hypothyroidism	0.2061	0.18507	1
Osteoarthritis	Hypothyroidism	0.2017	0.0022341	1
Parkinson's disease	Hypothyroidism	-0.0812	0.54187	1
Pneumonia	Hypothyroidism	0.481	5.5474e-06	0.00887584	*
Retinal Detachment	Hypothyroidism	0.048	0.47988	1
Sebaceous Gland Diseases	Hypothyroidism	0.1238	0.09708	1
Skin Cancer	Hypothyroidism	-0.1637	0.001359	1
Tobacco Use Disorder	Hypothyroidism	0.2143	2.5115e-07	0.00040184	**
Urinary Tract Infection	Hypothyroidism	0.4565	2.0429e-06	0.00326864	*
Menopausal Disorders	Megaloblastic Anemia	0.4994	0.3573	1
Mood Disorders	Megaloblastic Anemia	0.3267	0.0781	1
Nasal Septum Deviation	Megaloblastic Anemia	0.2696	0.5137	1
Osteoarthritis	Megaloblastic Anemia	0.3501	0.0335	1
Parkinson's disease	Megaloblastic Anemia	-0.3166	0.4242	1
Pneumonia	Megaloblastic Anemia	0.5339	0.1065	1
Retinal Detachment	Megaloblastic Anemia	-0.1054	0.6247	1
Sebaceous Gland Diseases	Megaloblastic Anemia	0.1414	0.5201	1
Skin Cancer	Megaloblastic Anemia	0.084	0.616	1
Tobacco Use Disorder	Megaloblastic Anemia	0.3375	0.0489	1
Urinary Tract Infection	Megaloblastic Anemia	0.753	0.0324	1
Retinal Detachment	Pneumonia	-0.1072	0.49156	1
Sebaceous Gland Diseases	Pneumonia	0.2346	0.12378	1
Skin Cancer	Pneumonia	0.0768	0.50088	1
Tobacco Use Disorder	Pneumonia	0.9056	3.5169e-10	5.62704e-07	***
Urinary Tract Infection	Pneumonia	1	5.6288e-05	0.0900608
Ischemic Heart Disease	Iron Deficiency Anemia	0.361	1.5061e-05	0.0240976
Lipid Disorders	Iron Deficiency Anemia	0.4689	2.9379e-07	0.000470064	**
Megaloblastic Anemia	Iron Deficiency Anemia	0.6342	0.05063	1
Menopausal Disorders	Iron Deficiency Anemia	0.8203	0.070402	1
Mood Disorders	Iron Deficiency Anemia	0.3507	0.0011464	1
Nasal Septum Deviation	Iron Deficiency Anemia	-0.2631	0.34823	1
Osteoarthritis	Iron Deficiency Anemia	0.406	0.00047709	0.763344
Parkinson's disease	Iron Deficiency Anemia	0.4809	0.12248	1
Pneumonia	Iron Deficiency Anemia	0.4381	0.019817	1
Retinal Detachment	Iron Deficiency Anemia	0.1195	0.45482	1
Sebaceous Gland Diseases	Iron Deficiency Anemia	0.359	0.01539	1
Skin Cancer	Iron Deficiency Anemia	0.1368	0.26383	1
Tobacco Use Disorder	Iron Deficiency Anemia	0.5349	6.2896e-07	0.00100634	*
Urinary Tract Infection	Iron Deficiency Anemia	0.3658	0.066615	1
Megaloblastic Anemia	Lipid Disorders	0.4147	0.012115	1
Menopausal Disorders	Lipid Disorders	0.6184	0.012911	1
Mood Disorders	Lipid Disorders	0.376	5.6066e-15	8.97056e-12	***
Nasal Septum Deviation	Lipid Disorders	0.3195	0.021011	1
Osteoarthritis	Lipid Disorders	0.3908	6.3113e-18	1.00981e-14	***
Parkinson's disease	Lipid Disorders	-0.0248	0.83301	1
Pneumonia	Lipid Disorders	0.578	2.4062e-07	0.000384992	**
Retinal Detachment	Lipid Disorders	-0.0213	0.70438	1
Sebaceous Gland Diseases	Lipid Disorders	0.1922	0.0084711	1
Skin Cancer	Lipid Disorders	-0.052	0.21355	1
Tobacco Use Disorder	Lipid Disorders	0.5406	2.8641e-45	4.58256e-42	***
Urinary Tract Infection	Lipid Disorders	0.6102	3.5045e-09	5.6072e-06	***
Alcohol-related Disorders	Abdominal Hernia	0.4122	4.7233e-09	7.55728e-06	***
Asthma	Abdominal Hernia	0.4362	2.3708e-19	3.79328e-16	***
Benign Colon Neoplasms	Abdominal Hernia	0.3498	3.088e-07	0.00049408	**
Breast Cancer	Abdominal Hernia	0.0732	0.24208	1
Cardiac Dysrythmias	Abdominal Hernia	0.3166	3.2766e-08	5.24256e-05	***
Cataract	Abdominal Hernia	0.0984	0.063229	1
Cellulitis Abscess	Abdominal Hernia	0.2154	0.0017082	1
Chronic Airway Obstruction	Abdominal Hernia	0.4904	1.6745e-17	2.6792e-14	***
Coagulation Disorders	Abdominal Hernia	0.5562	0.2704	1
Diabetes Mellitus	Abdominal Hernia	0.279	2.0097e-09	3.21552e-06	***
Diseases of Connective Tissue	Abdominal Hernia	0.2224	0.0071676	1
Enthesopathies	Abdominal Hernia	0.4926	8.4181e-14	1.3469e-10	***
Esophageal Diseases	Abdominal Hernia	0.8159	1.7778e-80	2.84448e-77	***
Facial Nerve Disorders	Abdominal Hernia	0.5466	0.040798	1
Gastritis Duodenitis	Abdominal Hernia	0.6948	1.0425e-40	1.668e-37	***
Genital Polyp	Abdominal Hernia	0.0415	0.74073	1
Genital Prolapse	Abdominal Hernia	0.49	1.6565e-12	2.6504e-09	***
Glaucoma	Abdominal Hernia	0.1132	0.10517	1
Hair Diseases	Abdominal Hernia	0.0751	0.43517	1
Hypertension	Abdominal Hernia	0.4214	4.7029e-27	7.52464e-24	***
Hypothyroidism	Abdominal Hernia	0.2058	6.5064e-05	0.104102
Inflammatory and Toxic Neuropathies	Abdominal Hernia	0.2398	0.05338	1
Intervertebral Disk Disorders	Abdominal Hernia	0.4024	1.6885e-06	0.0027016	*
Iron Deficiency Anemia	Abdominal Hernia	0.4822	2.4726e-06	0.00395616	*
Ischemic Heart Disease	Abdominal Hernia	0.3822	3.6139e-17	5.78224e-14	***
Lipid Disorders	Abdominal Hernia	0.4562	6.2002e-19	9.92032e-16	***
Megaloblastic Anemia	Abdominal Hernia	0.3256	0.050257	1
Menopausal Disorders	Abdominal Hernia	0.0557	0.71122	1
Mood Disorders	Abdominal Hernia	0.365	3.8154e-10	6.10464e-07	***
Nasal Septum Deviation	Abdominal Hernia	0.2584	0.071744	1
Osteoarthritis	Abdominal Hernia	0.4082	9.6394e-17	1.5423e-13	***
Parkinson's disease	Abdominal Hernia	0.115	0.38811	1
Pneumonia	Abdominal Hernia	0.5945	1.331e-05	0.021296
Retinal Detachment	Abdominal Hernia	0.0328	0.65328	1
Sebaceous Gland Diseases	Abdominal Hernia	0.1148	0.17581	1
Skin Cancer	Abdominal Hernia	0.0473	0.35607	1
Tobacco Use Disorder	Abdominal Hernia	0.4573	1.0244e-19	1.63904e-16	***
Urinary Tract Infection	Abdominal Hernia	0.6764	9.4703e-09	1.51525e-05	***
Iron Deficiency Anemia	Intervertebral Disk Disorders	0.4148	0.0037156	1
Ischemic Heart Disease	Intervertebral Disk Disorders	0.5577	3.2991e-18	5.27856e-15	***
Lipid Disorders	Intervertebral Disk Disorders	0.5432	4.3137e-16	6.90192e-13	***
Megaloblastic Anemia	Intervertebral Disk Disorders	0.8332	0.0063249	1
Menopausal Disorders	Intervertebral Disk Disorders	0.7711	0.046076	1
Mood Disorders	Intervertebral Disk Disorders	0.7368	7.3125e-21	1.17e-17	***
Nasal Septum Deviation	Intervertebral Disk Disorders	0.6846	0.0037506	1
Osteoarthritis	Intervertebral Disk Disorders	0.5937	2.8377e-20	4.54032e-17	***
Parkinson's disease	Intervertebral Disk Disorders	0.2425	0.19121	1
Pneumonia	Intervertebral Disk Disorders	0.6877	6.9654e-05	0.111446
Retinal Detachment	Intervertebral Disk Disorders	-0.0536	0.56337	1
Sebaceous Gland Diseases	Intervertebral Disk Disorders	0.3178	0.0056629	1
Skin Cancer	Intervertebral Disk Disorders	0.0794	0.24334	1
Tobacco Use Disorder	Intervertebral Disk Disorders	0.5964	4.7358e-20	7.57728e-17	***
Urinary Tract Infection	Intervertebral Disk Disorders	0.7491	4.6718e-07	0.000747488	**
Lipid Disorders	Ischemic Heart Disease	0.8795	3.5259e-307	5.64144e-304	***
Megaloblastic Anemia	Ischemic Heart Disease	0.3348	0.020063	1
Menopausal Disorders	Ischemic Heart Disease	0.4402	0.02418	1
Mood Disorders	Ischemic Heart Disease	0.3801	6.3983e-16	1.02373e-12	***
Nasal Septum Deviation	Ischemic Heart Disease	0.205	0.11782	1
Osteoarthritis	Ischemic Heart Disease	0.3536	2.2585e-16	3.6136e-13	***
Parkinson's disease	Ischemic Heart Disease	0.0409	0.71741	1
Pneumonia	Ischemic Heart Disease	0.5888	1.1349e-06	0.00181584	*
Retinal Detachment	Ischemic Heart Disease	-0.0127	0.82901	1
Sebaceous Gland Diseases	Ischemic Heart Disease	0.11	0.1056	1
Skin Cancer	Ischemic Heart Disease	-0.0407	0.35618	1
Tobacco Use Disorder	Ischemic Heart Disease	0.5646	1.5796e-60	2.52736e-57	***
Urinary Tract Infection	Ischemic Heart Disease	0.6945	3.559e-10	5.6944e-07	***
Abdominal Hernia	Heart Failure	0.3142	1.5882e-06	0.00254112	*
Alcohol-related Disorders	Heart Failure	0.25	0.0043969	1
Asthma	Heart Failure	0.4767	8.267e-16	1.32272e-12	***
Benign Colon Neoplasms	Heart Failure	0.1318	0.10275	1
Breast Cancer	Heart Failure	0.113	0.13148	1
Cardiac Dysrythmias	Heart Failure	0.5219	2.5789e-15	4.12624e-12	***
Cataract	Heart Failure	0.2831	0.00035479	0.567664
Cellulitis Abscess	Heart Failure	0.4278	1.0035e-05	0.016056
Chronic Airway Obstruction	Heart Failure	0.561	1.7526e-14	2.80416e-11	***
Coagulation Disorders	Heart Failure	0.7506	0.23479	1
Diabetes Mellitus	Heart Failure	0.5307	2.9464e-21	4.71424e-18	***
Diseases of Connective Tissue	Heart Failure	0.2329	0.034015	1
Enthesopathies	Heart Failure	0.3706	1.5356e-05	0.0245696
Esophageal Diseases	Heart Failure	0.3024	1.4065e-06	0.0022504	*
Facial Nerve Disorders	Heart Failure	0.3394	0.17951	1
Gastritis Duodenitis	Heart Failure	0.3767	4.6194e-06	0.00739104	*
Genital Polyp	Heart Failure	0.2997	0.054491	1
Genital Prolapse	Heart Failure	0.2632	0.00053316	0.853056
Glaucoma	Heart Failure	0.1449	0.12764	1
Hair Diseases	Heart Failure	0.3448	0.010214	1
Hypertension	Heart Failure	0.6791	1.0144e-37	1.62304e-34	***
Hypothyroidism	Heart Failure	0.2053	0.0010665	1
Inflammatory and Toxic Neuropathies	Heart Failure	0.3778	0.0091164	1
Intervertebral Disk Disorders	Heart Failure	0.6221	1.4416e-11	2.30656e-08	***
Iron Deficiency Anemia	Heart Failure	0.3937	0.0039526	1
Ischemic Heart Disease	Heart Failure	0.6312	5.5363e-33	8.85808e-30	***
Lipid Disorders	Heart Failure	0.5724	1.3782e-23	2.20512e-20	***
Megaloblastic Anemia	Heart Failure	0.442	0.064371	1
Menopausal Disorders	Heart Failure	0.6555	0.045849	1
Mood Disorders	Heart Failure	0.4146	8.8892e-08	0.000142227	**
Nasal Septum Deviation	Heart Failure	0.1269	0.47512	1
Osteoarthritis	Heart Failure	0.327	8.0106e-07	0.0012817	*
Parkinson's disease	Heart Failure	0.076	0.68263	1
Pneumonia	Heart Failure	0.6629	4.6934e-05	0.0750944
Retinal Detachment	Heart Failure	-0.0608	0.51204	1
Sebaceous Gland Diseases	Heart Failure	0.3048	0.003916	1
Skin Cancer	Heart Failure	0.1035	0.12089	1
Tobacco Use Disorder	Heart Failure	0.4977	2.4906e-13	3.98496e-10	***
Urinary Tract Infection	Heart Failure	0.2907	0.0091979	1
Hypertension	Hypertension	1	0	0	***
Hair Diseases	Hair Diseases	1	0	0	***
Glaucoma	Glaucoma	1	0	0	***
Genital Polyp	Genital Polyp	1	0	0	***
Genital Prolapse	Genital Prolapse	1	0	0	***
Facial Nerve Disorders	Facial Nerve Disorders	1	0	0	***
Gastritis Duodenitis	Gastritis Duodenitis	1	0	0	***
Enthesopathies	Enthesopathies	1	0	0	***
Diseases of Connective Tissue	Diseases of Connective Tissue	1	0	0	***
Esophageal Diseases	Esophageal Diseases	1	0	0	***
Diabetes Mellitus	Diabetes Mellitus	1	0	0	***
Chronic Airway Obstruction	Chronic Airway Obstruction	1	0	0	***
Coagulation Disorders	Coagulation Disorders	1	0	0	***
Cataract	Cataract	1	0	0	***
Cellulitis Abscess	Cellulitis Abscess	1	0	0	***
Breast Cancer	Breast Cancer	1	0	0	***
Alcohol-related Disorders	Alcohol-related Disorders	1	0	0	***
Benign Colon Neoplasms	Benign Colon Neoplasms	1	0	0	***
Cardiac Dysrythmias	Cardiac Dysrythmias	1	0	0	***
Asthma	Asthma	1	0	0	***
Inflammatory and Toxic Neuropathies	Inflammatory and Toxic Neuropathies	1	0	0	***
Hypothyroidism	Hypothyroidism	1	0	0	***
Abdominal Hernia	Abdominal Hernia	1	0	0	***
Heart Failure	Heart Failure	1	0	0	***
Iron Deficiency Anemia	Iron Deficiency Anemia	1	0	0	***
Ischemic Heart Disease	Ischemic Heart Disease	1	0	0	***
Lipid Disorders	Lipid Disorders	1	0	0	***
Megaloblastic Anemia	Megaloblastic Anemia	1	0	0	***
Menopausal Disorders	Menopausal Disorders	1	0	0	***
Mood Disorders	Mood Disorders	1	0	0	***
Nasal Septum Deviation	Nasal Septum Deviation	1	0	0	***
Osteoarthritis	Osteoarthritis	1	0	0	***
Parkinson's disease	Parkinson's disease	1	0	0	***
Pneumonia	Pneumonia	1	0	0	***
Retinal Detachment	Retinal Detachment	1	0	0	***
Sebaceous Gland Diseases	Sebaceous Gland Diseases	1	0	0	***
Skin Cancer	Skin Cancer	1	0	0	***
Tobacco Use Disorder	Tobacco Use Disorder	1	0	0	***
Urinary Tract Infection	Urinary Tract Infection	1	0	0	***
Intervertebral Disk Disorders	Intervertebral Disk Disorders	1	0	0	***

## Sheet: Figure 3a
Ensembl_ID	Gene Name	Start_site.hg19.	bin_start	bin_end	p-value	Bonferroni adjusted p-value	Significant interaction (yes/no)
ENSG00000077522	ACTN2	236849754	236845000	236850000	2.2179e-05	0.00035486	yes
ENSG00000077585	GPR137B	236305832	236305000	236310000	NA	NA	no
ENSG00000086619	ERO1B	236445319	236445000	236450000	0.856868	1	no
ENSG00000116977	LGALS8	236681300	236680000	236685000	0.970459	1	no
ENSG00000116984	MTR	236958610	236955000	236960000	0.165843	1	no
ENSG00000119285	HEATR1	236767804	236765000	236770000	0.0546157	0.873851	no
ENSG00000186197	EDARADD	236511562	236510000	236515000	0.902676	1	no
ENSG00000198626	RYR2	237205505	237205000	237210000	0.697013	1	no
ENSG00000223776	LGALS8-AS1	236687808	236685000	236690000	0.255227	1	no
ENSG00000230325	RP11-385F5.4	236713580	236710000	236715000	0.651802	1	no
ENSG00000235371	AL122018.1	236273361	236270000	236275000	0.0180351	0.288562	no
ENSG00000237991	RPL35P1	237144637	237140000	237145000	NA	NA	no
ENSG00000244020	MT1HL1	237167718	237165000	237170000	NA	NA	no
ENSG00000273058	GC01P235916	236700004	236700000	236705000	0.902859	1	no
ENSG00000222650	RNU2-70P	236431080	236430000	236435000	0.846899	1	no
ENSG00000226498	RPSAP21	236982934	236980000	236985000	0.388608	1	no
ENSG00000237922	AL450309.1	236450260	236450000	236455000	0.361019	1	no
ENSG00000244457	ENO1P1	236646465	236645000	236650000	0.753543	1	no
ENSG00000252396	RN7SKP195	237284107	237280000	237285000	0.621256	1	no

## Sheet: Figure 3c
Absolute qPCR normalized expression values
H9 hESC-CM expression
ACTN2	0.028446	0.024499	0.030406	0.019
H9 hESC-CMs ACTN2 enhancer deletion expression
ACTN2	0.017128	0.017251	0.011103	0.008601

## Sheet: Figure 4c
Normalized ABO gene expression	rs550057	rs8176719	ABO gene tpm
-0.869633	T/C	-/C	0.04
0.197397	C/C	-/-	0.14
-0.487461	C/C	-/-	0.07
0.908458	C/C	-/C	0.54
0.227967	T/C	-/C	0.06
-0.790544	C/C	-/-	0.02
-0.266485	T/C	-/C	0.08
0.853391	C/C	-/-	0.12
-0.368676	T/C	-/C	0
1.23297	C/C	-/C	0.37
-0.864194	C/C	-/-	0.04
1.48664	C/C	-/C	0.27
-1.80207	T/T	C/C	0.02
0.517128	C/C	-/-	0.2
-0.600107	T/C	-/C	0.02
-1.46445	T/C	C/C	0.01
0.344789	C/C	-/-	0.05
0.0654207	C/C	-/-	0.1
0.400858	C/C	-/-	0.07
0.500121	C/C	-/-	0.1
-1.37254	T/C	-/C	0.04
-0.785448	C/C	-/-	0.08
0.148098	C/C	-/-	0.09
-1.52137	C/C	-/-	0.06
0.65469	C/C	-/C	0.11
0.182182	T/C	-/C	0.04
1.17142	T/C	C/C	0.07
1.2573	C/C	-/C	0.4
0.0130752	C/C	-/-	0.12
0.591185	C/C	-/C	0.18
-1.08663	C/C	-/-	0.03
-0.832078	C/C	-/-	0.07
0.278115	C/C	-/-	0.02
0.58231	C/C	-/-	0.36
-0.429361	T/C	C/C	0.06
1.38218	C/C	-/C	0.36
-1.00282	C/C	-/-	0.17
-1.59692	C/C	-/-	0.03
-0.0879011	C/C	-/-	0.16
0.479065	C/C	-/-	0.11
-2.84287	T/T	C/C	0
-0.0541936	T/C	-/C	0.01
-0.886109	C/C	-/-	0.16
-0.437569	T/C	-/C	0.08
-1.65285	T/C	-/C	0.03
-1.16403	T/C	-/C	0.04
-1.11401	C/C	-/-	0.02
0.117946	C/C	C/C	0.07
0.74539	C/C	-/C	0.3
1.61044	C/C	C/C	0.19
-0.0804032	C/C	-/-	0.05
-0.129239	C/C	-/-	0.12
0.114185	T/C	-/C	0.18
0.305403	C/C	-/C	0.1
1.86207	C/C	-/C	0.37
-0.954578	T/C	-/C	0.04
0.129239	C/C	-/-	0.18
-0.650068	T/C	-/C	0.02
0.755291	C/C	C/C	0.37
-0.631719	T/C	-/C	0.03
0.0691648	C/C	-/-	0.09
-0.990545	T/C	-/C	0.01
-2.25962	T/C	C/C	0.01
0.262616	C/C	-/-	0.02
-0.517128	T/C	-/C	0.06
0.94286	C/C	-/C	0.37
0.692183	C/C	-/-	0.07
0.569083	C/C	-/-	0.07
1.40187	C/C	-/-	0.2
-0.258751	T/C	-/C	0.04
1.45362	C/C	-/-	0.16
-0.716116	C/C	-/-	0.07
-1.54558	T/T	C/C	0
0.309319	T/C	-/C	0.06
-0.495893	T/C	-/C	0.06
1.42212	C/C	-/-	0.68
-1.26558	T/C	-/C	0.04
-0.534285	T/C	-/C	0.03
-0.925522	T/C	-/C	0.04
-0.400858	C/C	-/-	0.03
1.18639	C/C	-/-	0.75
0.765266	C/C	-/-	0.27
0.547256	C/C	-/-	0.2
-0.376684	T/C	-/C	0.1
-0.853391	C/C	-/-	0.08
-0.591185	T/C	-/C	0.11
-0.775318	T/C	-/C	0.03
1.63839	T/C	C/C	1.02
-0.212657	T/C	-/C	0.04
0.208837	C/C	-/-	0.07
0.966428	C/C	-/C	0.06
-0.0205476	C/C	-/-	0.05
0.875099	T/C	C/C	0.47
-0.908458	T/C	-/C	0.1
-0.151876	T/C	-/C	0.07
-0.178385	T/C	-/C	0.08
-0.0579351	C/C	-/-	0.05
-0.282	T/C	-/C	0.06
-1.17142	T/T	C/C	0.03
1.36302	C/C	-/C	0.48
-0.356707	C/C	-/-	0.16
0.163223	C/C	-/-	0.04
0.24718	T/C	-/C	0.08
-0.780373	T/C	-/C	0.02
0.542922	C/C	-/-	0.07
0.902828	C/C	-/-	0.06
0.0804032	C/C	-/C	0.05
-0.542922	C/C	-/-	0.12
0.640866	T/C	-/C	0.05
0.996665	C/C	-/-	0.23
2.06685	C/C	-/C	0.5
-0.0991573	T/C	-/C	0.09
0.155656	T/C	-/C	0.14
-2.09956	T/C	-/C	0.01
0.811136	C/C	-/-	0.37
-1.43246	C/C	-/-	0.03
-0.148098	C/C	-/-	0.06
-0.937049	T/C	-/C	0.08
0.408968	C/C	-/-	0.05
0.573481	C/C	-/-	0.17
0.790544	C/C	-/-	0.04
2.13468	C/C	-/C	0.64
-0.297584	C/C	-/-	0.07
-0.627164	C/C	-/-	0.02
1.05352	C/C	-/-	0.19
1.24911	C/C	-/-	0.54
-0.205021	T/T	C/C	0.06
0.470701	C/C	-/-	0.24
0.437569	T/C	-/C	0.18
1.84133	C/C	-/C	1.67
-0.445806	C/C	-/-	0.12
-0.730675	T/C	-/C	0.02
0.0242842	T/C	-/C	0.11
-1.41192	T/T	C/C	0.05
-0.293681	C/C	-/-	0.1
0.417104	T/C	-/C	0.35
-1.42212	T/T	C/C	0.03
-0.239484	T/C	-/C	0.02
1.32612	C/C	-/-	0.06
-0.441683	T/C	-/C	0.14
0.586742	T/C	C/C	0.21
0.102912	C/C	-/-	0.13
-0.163223	C/C	-/-	0.13
-0.106668	T/C	-/C	0.16
-1.05352	C/C	-/-	0.08
-1.78343	T/T	C/C	0.04
-0.58231	C/C	-/-	0.1
0.380698	C/C	-/-	0.2
0.701708	C/C	-/-	0.17
1.73097	C/C	-/-	0.44
0.433461	C/C	-/-	0.21
1.12801	C/C	-/-	0.12
-0.960486	C/C	-/-	0.02
-1.73097	T/T	C/C	0.02
-0.897227	C/C	-/-	0.03
-1.10709	C/C	-/C	0.02
-0.479065	T/C	-/C	0.13
0.317166	C/C	-/-	0.11
-2.51443	T/T	C/C	0
-0.984462	T/C	-/C	0.05
1.47546	C/C	-/-	0.34
0.297584	C/C	-/-	0.19
1.07992	C/C	-/C	0.25
-1.50959	T/T	C/C	0.01
-1.0406	T/C	-/C	0.04
-0.573481	C/C	-/-	0.05
-0.569083	C/C	-/-	0.07
-1.49802	T/C	-/C	0.05
0.376684	C/C	-/-	0.26
0.0541936	C/C	-/-	0.02
-0.678011	T/C	-/C	0.06
-1.69847	T/C	-/C	0.03
-0.235641	T/C	-/C	0.08
1.53336	T/C	C/C	0.22
-1.68287	T/C	-/C	0.04
2.09956	T/C	C/C	2.73
2.31043	T/C	C/C	1.05
0.189784	C/C	-/-	0.19
1.82135	C/C	C/C	0.44
1.35362	T/C	C/C	0.52
0.816338	C/C	-/-	0.19
-0.321097	C/C	-/-	0.01
1.20935	C/C	-/C	0.5
0.0392345	C/C	-/-	0.06
-0.978416	C/C	-/-	0.04
-1.33518	T/C	-/C	0.03
-0.332919	T/C	-/C	0.06
-2.21405	T/T	C/C	0
-0.972404	T/C	-/C	0.06
1.01525	C/C	-/-	0.22
0.613579	C/C	-/-	0.07
0.711297	C/C	-/-	0.18
-0.133007	C/C	-/-	0.19
0.609076	T/C	C/C	0.1
-1.48664	T/C	-/C	0.03
-1.95426	T/T	C/C	0
-0.875099	C/C	-/-	0.05
-1.06005	T/C	-/C	0.03
-0.114185	C/C	-/-	0.08
-0.735562	T/C	-/C	0.05
-1.34434	T/T	C/C	0.03
-0.760269	T/C	-/C	0.09
-0.289783	T/C	-/C	0.01
1.74793	C/C	-/C	0.52
0.0879011	T/C	-/C	0.05
0.551601	C/C	-/-	0.24
0.622623	C/C	-/C	0.08
-0.902828	T/C	-/C	0.01
1.07325	T/C	-/C	0.19
-0.663975	T/T	C/C	0.02
-0.755291	T/C	-/C	0.05
0.604585	C/C	-/-	0.12
-0.521402	C/C	-/-	0.02
1.88365	C/C	-/C	0.53
1.52137	C/C	-/C	0.71
-0.159439	C/C	-/C	0.15
-0.94286	T/C	-/C	0.08
-1.45362	C/C	-/-	0.03
-0.0392345	C/C	-/-	0.09
-1.31718	T/C	-/C	0.03
0.00560352	C/C	-/-	0.17
1.80207	C/C	-/C	1.36
-0.462371	T/C	-/C	0.06
0.266485	T/C	-/C	0.03
-0.880591	T/C	-/C	0.06
0.897227	C/C	-/C	0.57
-0.696937	T/C	-/C	0.12
0.696937	T/C	C/C	0.13
1.02784	C/C	-/C	0.32
0.735562	C/C	C/C	0.14
0.891654	C/C	-/-	0.03
1.17887	C/C	-/C	0.11
0.282	T/C	-/C	0.16
-1.00902	T/C	-/C	0.03
0.392775	T/C	-/C	0.12
1.68287	C/C	-/C	1
-0.564697	C/C	-/-	0.11
-0.555955	T/C	-/C	0.09
-0.454073	C/C	-/-	0.07
-1.90614	T/T	C/C	0.02
1.2824	C/C	-/C	0.21
0.0504528	C/C	-/-	0.3
1.34434	C/C	-/C	1.13
1.29095	C/C	-/-	0.1
0.631719	T/C	-/C	0.18
1.57073	C/C	-/C	0.22
1.49802	C/C	-/C	0.3
2.74991	C/C	-/C	1.53
0.0354962	T/C	-/C	0.05
1.50959	T/C	C/C	0.25
0.925522	T/C	-/C	0.12
0.0991573	C/C	-/-	0.09
-0.816338	T/C	-/C	0.03
0.170799	T/C	C/C	0.21
0.133007	C/C	-/-	0.19
1.33518	C/C	-/-	0.16
-1.7654	T/T	C/C	0.01
-1.62425	C/C	-/-	0.02
0.205021	T/C	C/C	0.02
-0.687444	T/C	-/C	0.03
-0.25489	C/C	-/-	0.11
1.16403	T/C	C/C	0.36
-1.39196	T/C	-/C	0.04
0.216479	T/C	-/C	0.13
0.512862	C/C	-/-	0.17
0.24333	T/C	-/C	0.12
0.508606	T/T	C/C	0.04
-1.61044	T/C	-/C	0.01
-0.636286	T/T	C/C	0.05
-0.36468	C/C	-/-	0.05
0.0729099	C/C	-/-	0.04
0.441683	C/C	-/-	0.13
0.560321	C/C	-/C	0.13
-0.305403	C/C	-/-	0.07
0.83737	C/C	-/-	0.18
0.760269	C/C	-/-	0.19
-1.10022	T/C	-/C	0.01
1.43246	C/C	-/-	0.3
0.555955	C/C	-/-	0.09
-0.0242842	C/C	-/C	0.04
-2.43472	C/C	-/C	0
-0.85878	T/C	-/C	0.06
0.618095	C/C	-/-	0.1
-1.02784	T/C	-/C	0.07
-0.483259	C/C	-/-	0.06
-0.711297	T/C	-/C	0.03
0.0579351	C/C	-/C	0.07
-0.0691648	T/C	-/C	0.08
1.00902	T/C	-/C	0.06
-0.504359	T/T	C/C	0.11
0.151876	C/C	-/-	0.03
0.325032	T/C	-/C	0.07
0.293681	C/C	-/-	0.08
-1.44296	T/T	C/C	0.05
-0.668639	T/C	-/C	0.07
-0.262616	T/C	-/C	0.04
0.800798	T/C	C/C	0.23
0.821562	T/C	-/C	0.11
-0.408968	T/C	-/C	0.1
-0.811136	T/C	-/C	0.03
-0.740467	T/T	C/C	0.03
-0.805956	C/C	-/-	0.03
0.64546	C/C	-/-	0.14
-2.84287	T/T	C/C	0
0.368676	C/C	-/-	0.13
-2.17266	T/T	C/C	0
0.429361	T/C	-/C	0.14
-0.560321	T/C	-/C	0.02
0.59564	C/C	-/-	0.1
0.663975	C/C	-/-	0.3
0.0841516	C/C	-/-	0.24
-0.74539	T/C	-/C	0.06
-0.421183	C/C	-/-	0.02
1.02153	C/C	-/-	0.2
0.984462	C/C	-/-	0.18
0.842686	C/C	-/-	0.04
2.43472	C/C	C/C	1.37
-0.125473	T/C	-/C	0.16
1.46445	T/C	-/C	0.04
2.51443	C/C	-/C	0.17
-0.512862	T/C	-/C	0.02
-1.241	T/C	-/C	0.03
0.57789	C/C	-/C	0.05
-0.57789	T/C	-/C	0.06
0.740467	C/C	-/C	0.52
-0.0429733	T/C	-/C	0.11
-0.270357	C/C	-/-	0.16
-0.352728	C/C	-/-	0.03
-1.66768	T/C	-/C	0.04
-0.00560352	T/C	-/C	0.05
0.174591	T/C	-/C	0.05
-1.06663	T/C	-/C	0.07
-0.40491	C/C	-/-	0.05
-1.0934	T/C	-/C	0.01
-0.491673	C/C	-/-	0.02
-0.622623	T/C	-/C	0.04
-0.914116	C/C	-/-	0.08
-1.38218	T/C	-/C	0.04
0.445806	C/C	-/-	0.1
0.106668	T/C	-/C	0.07
-0.0841516	C/C	-/-	0.08
-1.92964	T/T	C/C	0.01
-0.65469	T/C	-/C	0.04
-0.155656	T/C	-/C	0.08
-2.36802	T/C	C/C	0
0.474879	T/C	-/C	0.11
-0.604585	C/C	-/-	0.01
-1.40187	T/T	C/C	0.04
-1.58369	T/T	C/C	0.03
0.00186783	C/C	-/-	0.04
0.212657	T/C	-/C	0.05
-1.29959	T/C	-/C	0.02
0.487461	C/C	-/-	0.11
0.201207	T/C	-/C	0.05
0.79566	C/C	-/-	0.15
0.384717	C/C	-/C	0.04
0.538598	C/C	-/C	0.06
2.36802	C/C	-/C	0.69
1.95426	C/C	-/C	0.18
-2.61427	T/C	-/C	0
-1.30833	C/C	-/C	0.02
-0.0130752	T/C	-/C	0.08
0.0168113	T/C	-/C	0.1
-0.821562	T/C	-/C	0.13
-0.466532	C/C	-/C	0.03
-0.0504528	T/C	-/C	0.11
-0.770282	T/C	-/C	0.03
0.144322	C/C	-/-	0.04
0.725805	C/C	-/-	0.05
0.914116	C/C	-/-	0.27
-1.74793	T/T	C/C	0.06
-0.102912	C/C	-/C	0.04
-0.673318	C/C	-/-	0.09
-0.301491	T/C	-/C	0.09
0.31324	C/C	-/-	0.05
0.185982	C/C	-/C	0.07
-0.144322	T/C	-/C	0.05
-0.891654	T/C	-/C	0.03
0.466532	C/C	-/-	0.3
0.220305	C/C	-/-	0.08
-1.17887	T/C	-/C	0.03
0.251033	C/C	-/-	0.03
-0.0654207	C/C	-/-	0.16
1.65285	C/C	-/-	0.31
0.0429733	C/C	-/-	0.14
0.352728	C/C	-/-	0.14
-0.0766561	C/C	-/-	0.14
2.00738	C/C	-/C	0.47
0.750331	T/C	C/C	0.18
1.98012	T/C	C/C	0.33
-0.208837	C/C	-/-	0.04
0.372677	T/C	-/C	0.05
0.413033	C/C	-/-	0.16
-0.396813	C/C	-/-	0.01
0.495893	T/C	-/C	0.09
0.301491	C/C	-/-	0.06
1.15671	C/C	-/-	0.4
1.71449	C/C	-/C	0.38
0.121709	C/C	-/-	0.05
0.706494	C/C	-/C	0.09
-1.86207	T/T	C/C	0.02
0.258751	T/C	-/C	0.19
0.525687	T/C	C/C	0.29
0.627164	C/C	-/-	0.26
-0.0354962	T/C	-/C	0.06
-0.0317585	C/C	-/C	0.09
-1.21715	T/C	-/C	0.03
-0.16701	C/C	-/-	0.07
-0.706494	C/C	-/-	0.01
1.22502	C/C	-/-	0.29
1.10022	C/C	-/-	0.04
0.239484	T/C	-/C	0.12
0.919804	C/C	-/-	0.26
-0.547256	T/C	-/C	0.07
-0.193589	T/C	-/C	0.04
-0.765266	T/C	-/C	0.02
0.449935	C/C	-/-	0.09
-0.470701	C/C	-/-	0.12
-0.121709	C/C	-/-	0.07
0.636286	T/C	-/C	0.02
0.937049	C/C	-/-	0.1
1.06663	T/C	-/-	0.52
-0.720952	T/T	C/C	0.02
-1.20163	T/C	-/C	0.02
0.780373	C/C	-/C	0.13
0.28589	C/C	-/-	0.02
-0.0467127	T/C	-/C	0.07
0.16701	T/C	-/C	0.07
0.425269	T/C	-/C	0.1
0.140549	C/C	-/-	0.14
1.92964	C/C	-/C	0.52
0.0616775	T/C	-/C	0.1
0.36468	C/C	-/-	0.17
-0.0729099	T/C	-/C	0.05
0.668639	C/C	-/-	0.1
0.136777	T/C	-/C	0.22
1.00282	C/C	-/-	0.1
0.0766561	C/C	-/-	0.14
1.20163	C/C	-/-	0.06
-0.842686	C/C	-/-	0.08
0.270357	T/C	-/C	0.1
-1.29095	T/C	-/C	0.05
-1.07992	T/C	-/C	0.03
-0.425269	C/C	-/-	0.08
0.990545	C/C	-/-	0.47
1.44296	T/C	C/C	0.3
-1.22502	T/C	-/C	0.09
-0.340827	C/C	-/-	0.1
1.1351	T/C	-/C	0.42
-0.216479	T/C	-/C	0.09
-0.725805	T/C	-/C	0.03
-0.500121	T/C	-/C	0.02
-0.182182	T/C	-/C	0.09
-0.328973	T/C	-/C	0.16
1.0342	C/C	-/C	0.14
-1.14224	C/C	-/-	0.03
0.948702	C/C	-/-	0.04
0.775318	C/C	C/C	0.18
-0.83737	T/C	-/C	0.09
-0.317166	T/C	-/C	0.08
1.06005	C/C	-/-	0.16
1.78343	C/C	-/C	0.39
0.68272	C/C	-/-	0.26
-0.659325	C/C	-/C	0.11
0.356707	C/C	-/-	0.07
1.10709	T/C	-/C	0.11
0.521402	C/C	-/-	0.06
-1.63839	T/C	-/C	0.04
1.0406	T/C	-/C	0.47
-1.84133	T/T	C/C	0.01
-0.529981	T/C	-/C	0.04
0.848026	C/C	-/C	0.24
1.27395	C/C	-/-	0.45
0.348756	C/C	-/-	0.22
2.03622	C/C	-/C	0.71
-0.966428	T/C	-/C	0.09
-1.47546	T/T	C/C	0.01
1.90614	T/C	C/C	0.7
-0.231802	C/C	-/C	0.11
-1.14944	C/C	-/-	0.04
-0.117946	C/C	-/-	0.13
1.0934	T/C	-/C	0.04
0.85878	C/C	-/-	0.29
-2.06685	T/T	C/C	0.01
0.770282	C/C	-/-	0.09
-1.02153	T/C	-/C	0.02
-0.384717	C/C	-/-	0.28
-0.525687	T/C	-/C	0.04
2.17266	C/C	-/C	0.9
0.491673	C/C	-/-	0.08
-0.36069	C/C	-/-	0.11
-0.140549	T/C	-/C	0.13
-0.278115	C/C	-/-	0.05
-0.68272	T/C	-/C	0.08
-0.392775	T/C	-/C	0.12
0.454073	C/C	-/C	0.42
1.29959	C/C	-/C	0.51
-0.826808	T/C	-/C	0.06
-1.36302	C/C	-/C	0.28
-1.2824	T/C	-/C	0.02
1.55803	C/C	-/-	0.13
0.224134	C/C	-/-	0.07
-0.325032	T/C	-/C	0.09
-0.0916518	T/C	-/C	0.14
-0.136777	C/C	-/-	0
2.21405	C/C	-/C	1.15
0.231802	C/C	-/-	0.06
-1.2573	T/C	-/C	0.04
-1.35362	T/C	-/C	0.08
-0.185982	T/C	-/C	0.13
-2.00738	T/T	C/C	0.05
-1.0342	T/C	-/C	0.08
-0.31324	T/C	-/C	0.04
0.504359	C/C	-/-	0.12
-0.848026	C/C	-/C	0.18
-1.23297	T/C	C/C	0.04
1.7654	C/C	C/C	0.67
-0.220305	C/C	-/-	0.06
0.534285	T/C	C/C	0.37
0.972404	C/C	-/C	0.13
-0.551601	T/C	-/C	0.1
-1.24911	T/C	-/C	0.02
0.600107	C/C	-/-	0.12
0.0317585	T/C	-/C	0.11
-1.07325	T/C	-/-	0.08
0.328973	T/C	-/C	0.15
0.730675	T/C	-/C	0.23
-0.201207	T/C	-/C	0.09
1.04704	C/C	-/-	0.38
0.716116	C/C	-/-	0.11
0.40491	T/C	-/C	0.05
-0.458218	T/T	C/C	0.06
0.805956	C/C	-/-	0.17
-1.27395	T/C	-/C	0.05
-0.24333	C/C	-/C	0.05
-0.586742	T/C	-/C	0.16
0.110426	C/C	-/-	0.3
-1.55803	C/C	-/-	0.01
0.33687	C/C	-/-	0.13
0.340827	C/C	-/C	0.12
1.14944	C/C	-/C	0.4
0.0916518	T/C	-/C	0.2
0.274234	C/C	-/-	0.12
0.785448	C/C	-/-	0.13
-0.227967	T/C	C/C	0.06
1.69847	C/C	-/C	1.19
-0.800798	C/C	-/-	0.06
-1.18639	T/T	C/C	0.14
2.96973	C/C	-/C	2.09
0.659325	C/C	-/C	0.2
1.08663	C/C	-/C	0.15
-1.82135	T/T	C/C	0.02
-1.32612	C/C	-/-	0.06
1.66768	C/C	-/-	0.75
0.332919	T/C	-/C	0.08
0.458218	C/C	-/-	0.07
-0.948702	T/C	C/C	0.05
1.19397	C/C	-/C	0.38
-1.98012	T/T	C/C	0
0.421183	C/C	-/-	0.21
2.61427	C/C	-/-	1.31
0.193589	T/C	-/C	0.18
-0.00186783	C/C	-/-	0.08
-0.0954039	C/C	-/-	0.03
0.720952	C/C	-/-	0.17
1.26558	C/C	-/C	0.85
0.0205476	C/C	-/-	0.23
1.59692	T/C	C/C	1.18
-0.0168113	T/C	-/C	0.06
0.650068	T/C	C/C	0.12
-0.613579	T/C	-/C	0.07
-0.110426	C/C	-/-	0.09
-0.189784	T/C	-/C	0.07
1.31718	C/C	-/C	0.46
-0.348756	T/C	C/C	0.13
0.125473	C/C	-/-	0.06
1.58369	C/C	-/C	0.49
-0.24718	T/C	C/C	0.04
-0.372677	C/C	-/C	0.06
-0.618095	C/C	-/-	0.11
0.886109	C/C	-/C	0.06
1.54558	C/C	-/C	1.18
-1.01525	T/C	-/C	0.05
-0.417104	T/C	-/C	0.08
-0.93127	C/C	-/C	0.14
-0.59564	T/C	-/C	0.02
-0.174591	C/C	-/-	0.11
0.396813	T/C	-/C	0.14
0.978416	C/C	-/C	0.4
-1.12098	T/T	C/C	0.02
-0.33687	T/C	-/C	0.12
1.30833	C/C	-/C	0.17
-0.28589	C/C	-/-	0.08
-0.996665	C/C	-/-	0.04
-1.71449	T/C	-/C	0.01
0.159439	T/C	-/C	0.03
-0.538598	C/C	-/C	0.13
-0.344789	T/C	-/C	0.05
0.864194	C/C	-/-	0.21
-0.413033	T/C	-/C	0.09
1.41192	T/C	-/C	0.42
2.25962	T/C	C/C	0.61
-0.380698	T/C	-/C	0.06
-0.474879	T/C	-/C	0.04
0.832078	T/C	-/C	0.21
-0.170799	T/T	C/C	0.02
-0.224134	C/C	-/C	0.16
0.960486	C/C	-/-	0.42
0.687444	C/C	-/-	0.2
-0.309319	T/C	-/C	0.05
-0.609076	C/C	-/-	0.05
-0.701708	C/C	-/-	0.07
-0.64546	C/C	-/-	0.09
-0.00933929	T/C	-/C	0.05
0.483259	T/C	-/C	0.17
-1.12801	T/C	-/C	0.07
1.241	T/C	C/C	0.18
-1.88365	T/T	C/C	0.02
-0.197397	C/C	-/-	0.04
-0.433461	T/C	-/C	0.13
0.678011	C/C	-/-	0.06
0.564697	C/C	-/-	0.2
-0.274234	T/C	-/C	0.08
-2.03622	T/C	-/C	0.01
0.0280211	C/C	-/-	0.12
0.462371	C/C	-/-	0.19
0.00933929	T/C	-/C	0.08
1.21715	C/C	-/C	0.37
-0.0280211	T/C	-/C	0.06
0.25489	C/C	-/-	0.14
-0.251033	C/C	-/-	0.13
-0.692183	T/C	-/C	0.13
0.321097	C/C	-/-	0.06
1.37254	C/C	-/-	0.07
0.0467127	C/C	-/-	0.16
0.869633	C/C	-/C	0.35
0.93127	T/C	-/C	0.31
0.178385	C/C	-/C	0.26
-0.388743	C/C	-/-	0.07
-1.19397	T/T	C/C	0.06
0.235641	C/C	-/-	0.07
0.529981	C/C	-/-	0.16
0.826808	C/C	-/-	0.14
1.62425	C/C	C/C	0.54
0.954578	C/C	-/C	0.17
-1.20935	T/C	C/C	0.14
0.0954039	T/C	-/C	0.09
-2.13468	T/T	C/C	0.02
-1.04704	T/C	-/C	0.06
1.14224	C/C	-/C	0.28
1.39196	C/C	-/-	0.26
-1.57073	T/T	C/C	0.04
-0.0616775	C/C	-/-	0.05
-1.53336	T/C	-/C	0.04
-0.449935	C/C	-/-	0.07
1.11401	C/C	-/-	0.25
-0.750331	T/C	-/C	0.02
0.673318	C/C	-/C	0.22
-0.508606	T/T	C/C	0.06
-1.15671	C/C	-/-	0.05
-0.640866	T/C	-/C	0.08
0.289783	C/C	-/-	0.06
0.388743	C/C	-/-	0.21
-0.79566	T/C	C/C	0.05
-0.919804	T/C	-/C	0.03
0.880591	T/C	-/C	0.24
1.12098	C/C	-/-	0.37
-1.1351	T/C	-/C	0.03
0.36069	C/C	-/-	0.15
-2.31043	T/C	-/C	0

## Sheet: Supplementary Figure 2
SNP	effect_allele.exposure	other_allele.exposure	effect_allele.outcome	other_allele.outcome	beta.exposure	beta.outcome	eaf.exposure	eaf.outcome	remove	palindromic	ambiguous	id.outcome	se.outcome	pval.outcome	samplesize.outcome	outcome	mr_keep.outcome	pval_origin.outcome	data_source.outcome	se.exposure	pval.exposure	samplesize.exposure	exposure	mr_keep.exposure	pval_origin.exposure	id.exposure	action	mr_keep
rs10141892	C	T	C	T	0.0452	-0.0021	0.5833	0.588778	FALSE	FALSE	FALSE	MPakHb	0.0168	0.9013	433956	outcome	TRUE	reported	textfile	0.0068	2.948e-11	1030836	exposure	TRUE	reported	D3hnIU	2	TRUE
rs10213171	G	C	G	C	0.091	0.0497	0.0609	0.056055	FALSE	TRUE	FALSE	MPakHb	0.0321	0.1216	448549	outcome	TRUE	reported	textfile	0.0134	1.323e-11	1030836	exposure	TRUE	reported	D3hnIU	2	TRUE
rs10254657	G	A	G	A	0.041	0.0033	0.5612	0.571149	FALSE	FALSE	FALSE	MPakHb	0.0165	0.8431	436406	outcome	TRUE	reported	textfile	0.0068	1.514e-09	1030836	exposure	TRUE	reported	D3hnIU	2	TRUE
rs10520002	G	A	G	A	0.0626	0.0479	0.9012	0.897925	FALSE	FALSE	FALSE	MPakHb	0.0253	0.05785	448549	outcome	TRUE	reported	textfile	0.0113	2.851e-08	1030836	exposure	TRUE	reported	D3hnIU	2	TRUE
rs10520260	G	A	G	A	0.0457	0.0088	0.3214	0.324305	FALSE	FALSE	FALSE	MPakHb	0.0167	0.5974	446099	outcome	TRUE	reported	textfile	0.0073	3.362e-10	1030836	exposure	TRUE	reported	D3hnIU	2	TRUE
rs10741807	C	T	C	T	0.0729	0.0164	0.7551	0.775723	FALSE	FALSE	FALSE	MPakHb	0.018	0.3643	448549	outcome	TRUE	reported	textfile	0.0079	1.591e-20	1030836	exposure	TRUE	reported	D3hnIU	2	TRUE
rs10773657	C	A	C	A	0.0575	0.0371	0.138	0.10541	FALSE	FALSE	FALSE	MPakHb	0.0243	0.1258	448549	outcome	TRUE	reported	textfile	0.0103	2.537e-08	1030836	exposure	TRUE	reported	D3hnIU	2	TRUE
rs10804493	G	A	G	A	0.0558	0.0073	0.3495	0.332181	FALSE	FALSE	FALSE	MPakHb	0.0159	0.6458	448549	outcome	TRUE	reported	textfile	0.007	1.629e-15	1030836	exposure	TRUE	reported	D3hnIU	2	TRUE
rs10821415	C	A	C	A	0.0821	0.051	0.5868	0.581221	FALSE	FALSE	FALSE	MPakHb	0.0154	0.0009045	448549	outcome	TRUE	reported	textfile	0.0067	2.924e-34	1030836	exposure	TRUE	reported	D3hnIU	2	TRUE
rs11264280	C	T	C	T	0.1347	0.0086	0.667	0.669787	FALSE	FALSE	FALSE	MPakHb	0.0178	0.6304	433956	outcome	TRUE	reported	textfile	0.0071	3.067e-79	1030836	exposure	TRUE	reported	D3hnIU	2	TRUE
rs11596328	G	T	G	T	0.1363	0.0706	0.884	0.889257	FALSE	FALSE	FALSE	MPakHb	0.026	0.006626	436406	outcome	TRUE	reported	textfile	0.0104	1.337e-39	1030836	exposure	TRUE	reported	D3hnIU	2	TRUE
rs11773845	C	A	C	A	0.1054	0.0181	0.4144	0.409657	FALSE	FALSE	FALSE	MPakHb	0.0152	0.2358	448549	outcome	TRUE	reported	textfile	0.0067	2.39e-55	1030836	exposure	TRUE	reported	D3hnIU	2	TRUE
rs117984853	G	T	G	T	0.1228	-0.0228	0.8987	0.909506	FALSE	FALSE	FALSE	MPakHb	0.0313	0.4653	427824	outcome	TRUE	reported	textfile	0.012	1.342e-24	1030836	exposure	TRUE	reported	D3hnIU	2	TRUE
rs12153344	G	A	G	A	0.0817	0.0431	0.9434	0.948151	FALSE	FALSE	FALSE	MPakHb	0.0334	0.1976	448549	outcome	TRUE	reported	textfile	0.0145	1.936e-08	1030836	exposure	TRUE	reported	D3hnIU	2	TRUE
rs12245149	C	A	C	A	0.047	0.0212	0.5261	0.51281	FALSE	FALSE	FALSE	MPakHb	0.0151	0.1589	448549	outcome	TRUE	reported	textfile	0.0067	1.664e-12	1030836	exposure	TRUE	reported	D3hnIU	2	TRUE
rs12253987	T	A	T	A	0.1445	-0.0171	0.8197	0.834734	FALSE	TRUE	FALSE	MPakHb	0.02	0.3932	448549	outcome	TRUE	reported	textfile	0.0085	2.198e-64	1030836	exposure	TRUE	reported	D3hnIU	2	TRUE
rs12426679	C	T	C	T	0.0391	0.0171	0.4722	0.488493	FALSE	FALSE	FALSE	MPakHb	0.0149	0.253	448549	outcome	TRUE	reported	textfile	0.0067	4.945e-09	1030836	exposure	TRUE	reported	D3hnIU	2	TRUE
rs12569600	C	T	C	T	0.0532	-0.0262	0.1731	0.169016	FALSE	FALSE	FALSE	MPakHb	0.02	0.1909	448549	outcome	TRUE	reported	textfile	0.0087	1.084e-09	1030836	exposure	TRUE	reported	D3hnIU	2	TRUE
rs12604076	C	T	C	T	0.0365	0.0271	0.5223	0.526074	FALSE	FALSE	FALSE	MPakHb	0.015	0.07162	448549	outcome	TRUE	reported	textfile	0.0066	3.627e-08	1030836	exposure	TRUE	reported	D3hnIU	2	TRUE
rs13195459	G	A	G	A	0.0623	-0.0005	0.6385	0.649548	FALSE	FALSE	FALSE	MPakHb	0.0157	0.9743	448549	outcome	TRUE	reported	textfile	0.007	4.152e-19	1030836	exposure	TRUE	reported	D3hnIU	2	TRUE
rs133885	G	A	G	A	0.0405	0.0208	0.5623	0.556293	FALSE	FALSE	FALSE	MPakHb	0.0153	0.1743	445370	outcome	TRUE	reported	textfile	0.0068	2.216e-09	1030836	exposure	TRUE	reported	D3hnIU	2	TRUE
rs140185678	G	A	G	A	0.1659	0.0872	0.9649	0.964876	FALSE	FALSE	FALSE	MPakHb	0.0514	0.0902	415352	outcome	TRUE	reported	textfile	0.0218	2.434e-14	1030836	exposure	TRUE	reported	D3hnIU	2	TRUE
rs1458038	C	T	C	T	0.0434	0.0251	0.6913	0.706972	FALSE	FALSE	FALSE	MPakHb	0.0167	0.1317	448549	outcome	TRUE	reported	textfile	0.0072	1.735e-09	1030836	exposure	TRUE	reported	D3hnIU	2	TRUE
rs1545300	C	T	C	T	0.0558	-0.0109	0.6909	0.683413	FALSE	FALSE	FALSE	MPakHb	0.0162	0.5003	448549	outcome	TRUE	reported	textfile	0.0073	1.481e-14	1030836	exposure	TRUE	reported	D3hnIU	2	TRUE
rs1563304	C	T	C	T	0.0644	0.0609	0.822	0.819446	FALSE	FALSE	FALSE	MPakHb	0.0201	0.002445	448549	outcome	TRUE	reported	textfile	0.0092	2.557e-12	1030836	exposure	TRUE	reported	D3hnIU	2	TRUE
rs1838747	G	A	G	A	0.0391	-0.0069	0.4954	0.491363	FALSE	FALSE	FALSE	MPakHb	0.0164	0.676	436406	outcome	TRUE	reported	textfile	0.0067	4.131e-09	1030836	exposure	TRUE	reported	D3hnIU	2	TRUE
rs2031522	G	A	G	A	0.0436	0.036	0.3764	0.386551	FALSE	FALSE	FALSE	MPakHb	0.0155	0.02035	446099	outcome	TRUE	reported	textfile	0.0068	1.465e-10	1030836	exposure	TRUE	reported	D3hnIU	2	TRUE
rs2040862	C	T	C	T	0.1084	0.0294	0.8225	0.820245	FALSE	FALSE	FALSE	MPakHb	0.0197	0.136	448549	outcome	TRUE	reported	textfile	0.0087	1.077e-35	1030836	exposure	TRUE	reported	D3hnIU	2	TRUE
rs2274115	G	A	G	A	0.0487	0.0465	0.7003	0.713951	FALSE	FALSE	FALSE	MPakHb	0.0201	0.02089	423827	outcome	TRUE	reported	textfile	0.0076	1.691e-10	1030836	exposure	TRUE	reported	D3hnIU	2	TRUE
rs2306642	C	T	C	T	0.0627	0.0067	0.1189	0.113295	FALSE	FALSE	FALSE	MPakHb	0.0233	0.7742	448549	outcome	TRUE	reported	textfile	0.0103	1.019e-09	1030836	exposure	TRUE	reported	D3hnIU	2	TRUE
rs2359171	T	A	T	A	0.1746	0.0341	0.824	0.832049	FALSE	TRUE	FALSE	MPakHb	0.0201	0.08972	448549	outcome	TRUE	reported	textfile	0.0086	4.65e-91	1030836	exposure	TRUE	reported	D3hnIU	2	TRUE
rs2540949	T	A	T	A	0.0659	0.0022	0.3847	0.372395	FALSE	TRUE	FALSE	MPakHb	0.0154	0.8887	448549	outcome	TRUE	reported	textfile	0.0068	2.949e-22	1030836	exposure	TRUE	reported	D3hnIU	2	TRUE
rs2738413	G	A	G	A	0.0778	0.0434	0.5049	0.507605	FALSE	FALSE	FALSE	MPakHb	0.0164	0.008104	436406	outcome	TRUE	reported	textfile	0.0067	2.546e-31	1030836	exposure	TRUE	reported	D3hnIU	2	TRUE
rs2759301	G	A	G	A	0.039	0.0304	0.5458	0.551658	FALSE	FALSE	FALSE	MPakHb	0.0152	0.0458	448549	outcome	TRUE	reported	textfile	0.0067	5.038e-09	1030836	exposure	TRUE	reported	D3hnIU	2	TRUE
rs2834618	G	T	G	T	0.0944	0.0536	0.1056	0.098023	FALSE	FALSE	FALSE	MPakHb	0.0254	0.03494	445370	outcome	TRUE	reported	textfile	0.0112	3.412e-17	1030836	exposure	TRUE	reported	D3hnIU	2	TRUE
rs28387149	C	T	C	T	0.073	0.0122	0.895	0.901144	FALSE	FALSE	FALSE	MPakHb	0.0259	0.6384	445370	outcome	TRUE	reported	textfile	0.0113	1.197e-10	1030836	exposure	TRUE	reported	D3hnIU	2	TRUE
rs284277	C	A	C	A	0.0422	0.0354	0.3826	0.358272	FALSE	FALSE	FALSE	MPakHb	0.0172	0.03917	436406	outcome	TRUE	reported	textfile	0.0069	1.245e-09	1030836	exposure	TRUE	reported	D3hnIU	2	TRUE
rs2860482	C	A	C	A	0.054	0.0412	0.726	0.719902	FALSE	FALSE	FALSE	MPakHb	0.0183	0.02407	436406	outcome	TRUE	reported	textfile	0.0076	1.212e-12	1030836	exposure	TRUE	reported	D3hnIU	2	TRUE
rs28631169	C	T	C	T	0.0522	0.0154	0.8018	0.794449	FALSE	FALSE	FALSE	MPakHb	0.0188	0.4119	448549	outcome	TRUE	reported	textfile	0.0084	5.35e-10	1030836	exposure	TRUE	reported	D3hnIU	2	TRUE
rs2885697	G	T	G	T	0.0439	0.013	0.3518	0.335533	FALSE	FALSE	FALSE	MPakHb	0.0159	0.414	448549	outcome	TRUE	reported	textfile	0.007	2.884e-10	1030836	exposure	TRUE	reported	D3hnIU	2	TRUE
rs3176326	G	A	G	A	0.0626	0.0464	0.8018	0.803355	FALSE	FALSE	FALSE	MPakHb	0.0208	0.02575	436406	outcome	TRUE	reported	textfile	0.0085	1.424e-13	1030836	exposure	TRUE	reported	D3hnIU	2	TRUE
rs337705	G	T	G	T	0.0564	0.0198	0.3749	0.389725	FALSE	FALSE	FALSE	MPakHb	0.0154	0.1971	448549	outcome	TRUE	reported	textfile	0.0068	1.634e-16	1030836	exposure	TRUE	reported	D3hnIU	2	TRUE
rs34080181	G	A	G	A	0.0446	0.0191	0.621	0.608882	FALSE	FALSE	FALSE	MPakHb	0.017	0.2623	433956	outcome	TRUE	reported	textfile	0.0069	1.278e-10	1030836	exposure	TRUE	reported	D3hnIU	2	TRUE
rs34969716	G	A	G	A	0.0702	0.0043	0.6949	0.680694	FALSE	FALSE	FALSE	MPakHb	0.0201	0.8315	423827	outcome	TRUE	reported	textfile	0.0078	1.595e-19	1030836	exposure	TRUE	reported	D3hnIU	2	TRUE
rs35005436	C	T	C	T	0.0612	0.0769	0.1551	0.158903	FALSE	FALSE	FALSE	MPakHb	0.0254	0.002461	420874	outcome	TRUE	reported	textfile	0.0097	3.342e-10	1030836	exposure	TRUE	reported	D3hnIU	2	TRUE
rs35544454	T	A	T	A	0.0589	0.0187	0.1918	0.182865	FALSE	TRUE	FALSE	MPakHb	0.0213	0.3805	436406	outcome	TRUE	reported	textfile	0.0087	1.1e-11	1030836	exposure	TRUE	reported	D3hnIU	2	TRUE
rs35569628	C	T	C	T	0.0452	0.0339	0.223	0.225087	FALSE	FALSE	FALSE	MPakHb	0.0179	0.05806	448549	outcome	TRUE	reported	textfile	0.008	1.378e-08	1030836	exposure	TRUE	reported	D3hnIU	2	TRUE
rs35963991	G	T	G	T	0.0525	0.0208	0.8506	0.846239	FALSE	FALSE	FALSE	MPakHb	0.0214	0.331	448549	outcome	TRUE	reported	textfile	0.0095	2.801e-08	1030836	exposure	TRUE	reported	D3hnIU	2	TRUE
rs3731746	G	A	G	A	0.0908	0.025	0.8441	0.843834	FALSE	FALSE	FALSE	MPakHb	0.0205	0.2227	448549	outcome	TRUE	reported	textfile	0.0089	2.119e-24	1030836	exposure	TRUE	reported	D3hnIU	2	TRUE
rs3781295	G	A	G	A	0.0493	0.0186	0.6104	0.63188	FALSE	FALSE	FALSE	MPakHb	0.017	0.2737	436406	outcome	TRUE	reported	textfile	0.0068	5.431e-13	1030836	exposure	TRUE	reported	D3hnIU	2	TRUE
rs3820888	C	T	C	T	0.0684	0.0686	0.3921	0.392984	FALSE	FALSE	FALSE	MPakHb	0.0153	7.791e-06	448549	outcome	TRUE	reported	textfile	0.0068	5.748e-24	1030836	exposure	TRUE	reported	D3hnIU	2	TRUE
rs4073778	C	A	C	A	0.0486	0.0107	0.4361	0.430477	FALSE	FALSE	FALSE	MPakHb	0.0152	0.4791	448549	outcome	TRUE	reported	textfile	0.0067	4.956e-13	1030836	exposure	TRUE	reported	D3hnIU	2	TRUE
rs4252627	C	T	C	T	0.0415	0.0343	0.3321	0.323712	FALSE	FALSE	FALSE	MPakHb	0.0177	0.05317	436406	outcome	TRUE	reported	textfile	0.0071	5.633e-09	1030836	exposure	TRUE	reported	D3hnIU	2	TRUE
rs4428187	G	A	G	A	0.0392	0.0064	0.6265	0.645248	FALSE	FALSE	FALSE	MPakHb	0.0157	0.6811	448549	outcome	TRUE	reported	textfile	0.0069	1.498e-08	1030836	exposure	TRUE	reported	D3hnIU	2	TRUE
rs4587869	G	C	G	C	0.0716	0.0423	0.7151	0.725937	FALSE	TRUE	FALSE	MPakHb	0.0204	0.03864	423827	outcome	TRUE	reported	textfile	0.0077	1.187e-20	1030836	exposure	TRUE	reported	D3hnIU	2	TRUE
rs464901	C	T	C	T	0.0508	-0.0022	0.3353	0.342117	FALSE	FALSE	FALSE	MPakHb	0.0161	0.8907	445370	outcome	TRUE	reported	textfile	0.0072	1.531e-12	1030836	exposure	TRUE	reported	D3hnIU	2	TRUE
rs4839175	C	T	C	T	0.0652	0.0051	0.9087	0.912627	FALSE	FALSE	FALSE	MPakHb	0.0268	0.8477	448549	outcome	TRUE	reported	textfile	0.0114	1.23e-08	1030836	exposure	TRUE	reported	D3hnIU	2	TRUE
rs4935786	T	A	T	A	0.0463	0.0482	0.2673	0.266968	FALSE	TRUE	FALSE	MPakHb	0.0191	0.01183	435121	outcome	TRUE	reported	textfile	0.0079	4.854e-09	1030836	exposure	TRUE	reported	D3hnIU	2	TRUE
rs4950913	G	A	G	A	0.0604	-0.0016	0.5519	0.552513	FALSE	FALSE	FALSE	MPakHb	0.0151	0.9142	448549	outcome	TRUE	reported	textfile	0.0067	1.622e-19	1030836	exposure	TRUE	reported	D3hnIU	2	TRUE
rs4963776	G	T	G	T	0.0913	0.0145	0.8179	0.822025	FALSE	FALSE	FALSE	MPakHb	0.0196	0.4576	448549	outcome	TRUE	reported	textfile	0.0088	1.839e-25	1030836	exposure	TRUE	reported	D3hnIU	2	TRUE
rs4965430	G	C	G	C	0.0441	0.0019	0.6136	0.62796	FALSE	TRUE	FALSE	MPakHb	0.0173	0.9124	432671	outcome	TRUE	reported	textfile	0.0069	1.258e-10	1030836	exposure	TRUE	reported	D3hnIU	2	TRUE
rs55734480	G	A	G	A	0.0548	0.0323	0.7506	0.733456	FALSE	FALSE	FALSE	MPakHb	0.018	0.07261	441599	outcome	TRUE	reported	textfile	0.0078	2.201e-12	1030836	exposure	TRUE	reported	D3hnIU	2	TRUE
rs55941572	C	T	C	T	0.0706	-0.0549	0.1103	0.108507	FALSE	FALSE	FALSE	MPakHb	0.0241	0.02308	448549	outcome	TRUE	reported	textfile	0.0107	4.447e-11	1030836	exposure	TRUE	reported	D3hnIU	2	TRUE
rs55985730	G	T	G	T	0.0867	0.0538	0.06	0.055725	FALSE	FALSE	FALSE	MPakHb	0.0377	0.1538	430777	outcome	TRUE	reported	textfile	0.0149	5.236e-09	1030836	exposure	TRUE	reported	D3hnIU	2	TRUE
rs56201652	G	A	G	A	0.0531	0.0452	0.733	0.732544	FALSE	FALSE	FALSE	MPakHb	0.0168	0.007186	448549	outcome	TRUE	reported	textfile	0.0075	1.743e-12	1030836	exposure	TRUE	reported	D3hnIU	2	TRUE
rs577676	C	T	C	T	0.0923	-0.0027	0.5617	0.563027	FALSE	FALSE	FALSE	MPakHb	0.0151	0.8576	448549	outcome	TRUE	reported	textfile	0.0067	1.62e-43	1030836	exposure	TRUE	reported	D3hnIU	2	TRUE
rs60902112	C	T	C	T	0.0445	0.0149	0.7738	0.778145	FALSE	FALSE	FALSE	MPakHb	0.0181	0.412	448549	outcome	TRUE	reported	textfile	0.0079	1.719e-08	1030836	exposure	TRUE	reported	D3hnIU	2	TRUE
rs62521286	G	A	G	A	0.1202	-0.0035	0.0663	0.066952	FALSE	FALSE	FALSE	MPakHb	0.0304	0.9093	448549	outcome	TRUE	reported	textfile	0.0135	4.498e-19	1030836	exposure	TRUE	reported	D3hnIU	2	TRUE
rs642075	G	A	G	A	0.038	0.0235	0.5678	0.566271	FALSE	FALSE	FALSE	MPakHb	0.0152	0.1224	446099	outcome	TRUE	reported	textfile	0.0067	1.476e-08	1030836	exposure	TRUE	reported	D3hnIU	2	TRUE
rs6560886	C	T	C	T	0.051	-0.0107	0.7884	0.806038	FALSE	FALSE	FALSE	MPakHb	0.0233	0.6466	423827	outcome	TRUE	reported	textfile	0.009	1.491e-08	1030836	exposure	TRUE	reported	D3hnIU	2	TRUE
rs6580277	G	A	G	A	0.067	0.0157	0.2369	0.244837	FALSE	FALSE	FALSE	MPakHb	0.0178	0.3764	448549	outcome	TRUE	reported	textfile	0.0079	1.643e-17	1030836	exposure	TRUE	reported	D3hnIU	2	TRUE
rs6596717	C	A	C	A	0.0404	0.0069	0.3951	0.383312	FALSE	FALSE	FALSE	MPakHb	0.0155	0.6567	448549	outcome	TRUE	reported	textfile	0.0068	3e-09	1030836	exposure	TRUE	reported	D3hnIU	2	TRUE
rs6689306	G	A	G	A	0.046	0.0106	0.5872	0.581196	FALSE	FALSE	FALSE	MPakHb	0.0168	0.5267	436406	outcome	TRUE	reported	textfile	0.0068	1.36e-11	1030836	exposure	TRUE	reported	D3hnIU	2	TRUE
rs6747542	C	T	C	T	0.0554	0.0283	0.4642	0.458762	FALSE	FALSE	FALSE	MPakHb	0.0165	0.08671	436406	outcome	TRUE	reported	textfile	0.0067	1.096e-16	1030836	exposure	TRUE	reported	D3hnIU	2	TRUE
rs6771054	C	T	C	T	0.0457	-0.0146	0.4035	0.404924	FALSE	FALSE	FALSE	MPakHb	0.0169	0.386	436406	outcome	TRUE	reported	textfile	0.0068	2.424e-11	1030836	exposure	TRUE	reported	D3hnIU	2	TRUE
rs6790396	G	C	G	C	0.0627	0.0358	0.5959	0.58692	FALSE	TRUE	FALSE	MPakHb	0.0153	0.01957	448549	outcome	TRUE	reported	textfile	0.0068	2.401e-20	1030836	exposure	TRUE	reported	D3hnIU	2	TRUE
rs67969609	G	C	G	C	0.0711	0.0094	0.071	0.068236	FALSE	TRUE	FALSE	MPakHb	0.0295	0.751	447264	outcome	TRUE	reported	textfile	0.0126	1.712e-08	1030836	exposure	TRUE	reported	D3hnIU	2	TRUE
rs6838973	C	T	C	T	0.1514	0.0255	0.5594	0.565713	FALSE	FALSE	FALSE	MPakHb	0.0154	0.09682	448549	outcome	TRUE	reported	textfile	0.0067	1.03e-111	1030836	exposure	TRUE	reported	D3hnIU	2	TRUE
rs6854883	C	T	C	T	0.2822	0.0768	0.8501	0.852771	FALSE	FALSE	FALSE	MPakHb	0.023	0.0008528	436406	outcome	TRUE	reported	textfile	0.0093	1e-200	1030836	exposure	TRUE	reported	D3hnIU	2	TRUE
rs6891790	G	T	G	T	0.0729	0.0327	0.7172	0.715975	FALSE	FALSE	FALSE	MPakHb	0.02	0.1029	423827	outcome	TRUE	reported	textfile	0.0076	4.531e-22	1030836	exposure	TRUE	reported	D3hnIU	2	TRUE
rs6994744	C	A	C	A	0.0405	0.0387	0.4954	0.487177	FALSE	FALSE	FALSE	MPakHb	0.015	0.01006	448549	outcome	TRUE	reported	textfile	0.0066	1.095e-09	1030836	exposure	TRUE	reported	D3hnIU	2	TRUE
rs71454237	G	A	G	A	0.062	-0.0164	0.791	0.79335	FALSE	FALSE	FALSE	MPakHb	0.0207	0.4293	433956	outcome	TRUE	reported	textfile	0.0084	1.784e-13	1030836	exposure	TRUE	reported	D3hnIU	2	TRUE
rs7225165	G	A	G	A	0.0655	0.0673	0.8867	0.884819	FALSE	FALSE	FALSE	MPakHb	0.027	0.01257	430777	outcome	TRUE	reported	textfile	0.0111	3.203e-09	1030836	exposure	TRUE	reported	D3hnIU	2	TRUE
rs72692270	C	A	C	A	0.1584	0.0957	0.9684	0.979334	FALSE	FALSE	FALSE	MPakHb	0.0521	0.06636	446099	outcome	TRUE	reported	textfile	0.0206	1.648e-14	1030836	exposure	TRUE	reported	D3hnIU	2	TRUE
rs72700114	G	C	G	C	0.2021	0.0498	0.9244	0.925445	FALSE	TRUE	FALSE	MPakHb	0.032	0.1195	436406	outcome	TRUE	reported	textfile	0.013	3.288e-54	1030836	exposure	TRUE	reported	D3hnIU	2	TRUE
rs72926475	G	A	G	A	0.0683	0.0563	0.8772	0.876378	FALSE	FALSE	FALSE	MPakHb	0.0248	0.023	436406	outcome	TRUE	reported	textfile	0.0102	2.372e-11	1030836	exposure	TRUE	reported	D3hnIU	2	TRUE
rs73041705	C	T	C	T	0.0443	0.0252	0.2985	0.299851	FALSE	FALSE	FALSE	MPakHb	0.0179	0.1597	436406	outcome	TRUE	reported	textfile	0.0073	1.546e-09	1030836	exposure	TRUE	reported	D3hnIU	2	TRUE
rs73366713	G	A	G	A	0.1035	0.0204	0.8604	0.856637	FALSE	FALSE	FALSE	MPakHb	0.0235	0.3841	436406	outcome	TRUE	reported	textfile	0.0099	1.531e-25	1030836	exposure	TRUE	reported	D3hnIU	2	TRUE
rs74022964	C	T	C	T	0.1132	0.0138	0.843	0.84392	FALSE	FALSE	FALSE	MPakHb	0.0225	0.5389	436406	outcome	TRUE	reported	textfile	0.009	3.51e-36	1030836	exposure	TRUE	reported	D3hnIU	2	TRUE
rs74500426	G	T	G	T	0.0921	-0.0642	0.9236	0.924179	FALSE	FALSE	FALSE	MPakHb	0.0286	0.02484	445370	outcome	TRUE	reported	textfile	0.0127	4.288e-13	1030836	exposure	TRUE	reported	D3hnIU	2	TRUE
rs74832855	G	A	G	A	0.1216	0.0023	0.0369	0.033853	FALSE	FALSE	FALSE	MPakHb	0.0404	0.9543	448549	outcome	TRUE	reported	textfile	0.018	1.433e-11	1030836	exposure	TRUE	reported	D3hnIU	2	TRUE
rs74884082	C	T	C	T	0.0493	0.0035	0.7505	0.754638	FALSE	FALSE	FALSE	MPakHb	0.0192	0.8552	436406	outcome	TRUE	reported	textfile	0.0078	3.479e-10	1030836	exposure	TRUE	reported	D3hnIU	2	TRUE
rs7508	G	A	G	A	0.0711	0.0295	0.2891	0.276609	FALSE	FALSE	FALSE	MPakHb	0.0168	0.07903	448549	outcome	TRUE	reported	textfile	0.0075	1.691e-21	1030836	exposure	TRUE	reported	D3hnIU	2	TRUE
rs7529220	C	T	C	T	0.0621	-0.0086	0.8469	0.864585	FALSE	FALSE	FALSE	MPakHb	0.0219	0.6942	448549	outcome	TRUE	reported	textfile	0.0098	1.983e-10	1030836	exposure	TRUE	reported	D3hnIU	2	TRUE
rs7574892	G	A	G	A	0.0552	-0.0113	0.5153	0.515039	FALSE	FALSE	FALSE	MPakHb	0.0154	0.4621	445370	outcome	TRUE	reported	textfile	0.0067	1.976e-16	1030836	exposure	TRUE	reported	D3hnIU	2	TRUE
rs7578393	C	T	C	T	0.0614	-0.0056	0.204	0.179157	FALSE	FALSE	FALSE	MPakHb	0.0223	0.8025	430777	outcome	TRUE	reported	textfile	0.0088	2.42e-12	1030836	exposure	TRUE	reported	D3hnIU	2	TRUE
rs76097649	G	A	G	A	0.1151	0.0312	0.9067	0.909777	FALSE	FALSE	FALSE	MPakHb	0.0316	0.3237	423827	outcome	TRUE	reported	textfile	0.0124	1.26e-20	1030836	exposure	TRUE	reported	D3hnIU	2	TRUE
rs7612445	G	T	G	T	0.0493	0.0022	0.8121	0.812636	FALSE	FALSE	FALSE	MPakHb	0.0192	0.9106	448549	outcome	TRUE	reported	textfile	0.0084	4.808e-09	1030836	exposure	TRUE	reported	D3hnIU	2	TRUE
rs7650482	G	A	G	A	0.0711	0.0377	0.6401	0.652387	FALSE	FALSE	FALSE	MPakHb	0.0159	0.01796	447264	outcome	TRUE	reported	textfile	0.007	1.793e-24	1030836	exposure	TRUE	reported	D3hnIU	2	TRUE
rs7697235	G	A	G	A	0.0408	0.0445	0.6302	0.627834	FALSE	FALSE	FALSE	MPakHb	0.0155	0.004239	448549	outcome	TRUE	reported	textfile	0.0069	2.676e-09	1030836	exposure	TRUE	reported	D3hnIU	2	TRUE
rs77316573	C	T	C	T	0.0529	0.0207	0.8009	0.818005	FALSE	FALSE	FALSE	MPakHb	0.0242	0.3921	420874	outcome	TRUE	reported	textfile	0.0089	3.265e-09	1030836	exposure	TRUE	reported	D3hnIU	2	TRUE
rs775498	G	A	G	A	0.0423	0.0153	0.2798	0.286786	FALSE	FALSE	FALSE	MPakHb	0.0168	0.3615	446099	outcome	TRUE	reported	textfile	0.0074	1.053e-08	1030836	exposure	TRUE	reported	D3hnIU	2	TRUE
rs7789146	G	A	G	A	0.0584	0.0345	0.8213	0.827338	FALSE	FALSE	FALSE	MPakHb	0.0225	0.1251	430777	outcome	TRUE	reported	textfile	0.0087	2.116e-11	1030836	exposure	TRUE	reported	D3hnIU	2	TRUE
rs7915134	C	T	C	T	0.1168	0.0549	0.8561	0.858881	FALSE	FALSE	FALSE	MPakHb	0.0215	0.01069	448549	outcome	TRUE	reported	textfile	0.0095	1.42e-34	1030836	exposure	TRUE	reported	D3hnIU	2	TRUE
rs79187193	G	A	G	A	0.1162	0.0444	0.9431	0.95081	FALSE	FALSE	FALSE	MPakHb	0.0352	0.2069	448549	outcome	TRUE	reported	textfile	0.0153	3.15e-14	1030836	exposure	TRUE	reported	D3hnIU	2	TRUE
rs8088085	C	A	C	A	0.0365	0.02	0.4646	0.457722	FALSE	FALSE	FALSE	MPakHb	0.0151	0.1847	448549	outcome	TRUE	reported	textfile	0.0067	4.794e-08	1030836	exposure	TRUE	reported	D3hnIU	2	TRUE
rs883079	C	T	C	T	0.0981	0.028	0.2926	0.26505	FALSE	FALSE	FALSE	MPakHb	0.0168	0.09615	448549	outcome	TRUE	reported	textfile	0.0074	2.837e-40	1030836	exposure	TRUE	reported	D3hnIU	2	TRUE
rs9506925	C	T	C	T	0.0449	0.0002	0.7331	0.719479	FALSE	FALSE	FALSE	MPakHb	0.0168	0.9908	446099	outcome	TRUE	reported	textfile	0.0075	2.716e-09	1030836	exposure	TRUE	reported	D3hnIU	2	TRUE
rs9953366	C	T	C	T	0.049	0.0296	0.6631	0.677768	FALSE	FALSE	FALSE	MPakHb	0.0185	0.1094	430777	outcome	TRUE	reported	textfile	0.0073	1.823e-11	1030836	exposure	TRUE	reported	D3hnIU	2	TRUE
rs9997349	G	A	G	A	0.0668	0.0295	0.2037	0.199476	FALSE	FALSE	FALSE	MPakHb	0.0189	0.118	448549	outcome	TRUE	reported	textfile	0.0086	5.401e-15	1030836	exposure	TRUE	reported	D3hnIU	2	TRUE

## Sheet: Supplementary Figure 6a
Absolute qPCR normalized expression values
H9 hESC-CM expression
HEATR1	0.005774	0.005787	0.005843	0.002513
ERO1B	0.000592	0.00052	0.000444	0.000222
EDARAD	0.000125	8.78e-05	3.66e-05	4.22e-05
MT1H11	3.94e-06	7.08e-06	3.81e-06	9.05e-05
MTR	0.005638	0.00621	0.010392	0.007613
GPR137B	0.000488	0.000436	0.000453	0.00015
RYR2	0.009976	0.013559	0.010958	0.008284
H9 hESC-CMs ACTN2 enhancer deletion expression
HEATR1	0.004261	0.006151	0.005101	0.005769
ERO1B	0.000204	0.000182	0.000246	0.000733
EDARAD	4.43e-05	3.67e-05	4.56e-05	0.000256
MT1H11	4.01e-06	3.08e-06	6.21e-06	1.03e-05
MTR	0.007663	0.005718	0.006597	0.010266
GPR137B	0.000155	0.000111	0.000329	0.000961
RYR2	0.009262	0.011896	0.007681	0.009613

## Sheet: Supplementary Figure 6c
Supplementary Figure 6c. 2% agarose gel for PCR products uncropped.

## Sheet: Supplementary Figure 10a
chr9:133233609:133275162:clu_47787	chr9:133251152:133251353:clu_47787	chr9:133251152:133252478:clu_47787	chr9:133251152:133275162:clu_47787	chr9:133251487:133275162:clu_47787	chr9:133262168:133275162:clu_47787	genotype_vector
0	0	0	12	1	0	C/C
0	0	0	0	0	0	T/T
0	0	2	0	0	1	C/T
0	0	0	2	0	0	C/T
0	0	0	1	0	0	C/T
0	0	2	3	0	0	C/T
0	0	3	2	0	3	C/C
0	0	0	0	0	0	C/T
0	0	0	5	0	1	C/C
0	0	1	0	0	0	T/T
0	0	0	2	1	0	C/T
0	0	2	0	0	1	C/T
0	1	0	1	0	0	C/C
0	0	0	24	0	0	C/T
0	0	0	0	0	0	C/C
0	1	1	1	0	0	C/C
0	0	0	0	0	0	C/C
0	0	0	1	0	0	C/C
0	0	0	1	0	0	C/C
0	0	0	2	0	0	C/C
0	1	0	0	0	0	C/T
0	1	2	0	0	0	C/C
0	0	3	0	0	0	C/C
0	0	0	0	0	0	C/T
0	0	14	7	0	13	C/C
0	0	1	3	0	1	C/C
0	0	0	0	0	0	C/T
1	0	11	0	0	1	C/C
1	0	0	1	0	0	C/C
0	0	0	0	0	0	C/C
0	0	0	2	0	0	C/C
0	0	0	0	0	0	C/T
0	0	0	2	0	1	C/T
0	1	0	2	0	0	C/C
0	0	0	1	0	0	C/C
0	0	0	0	0	0	C/T
0	0	0	2	0	0	C/T
0	0	0	3	0	0	C/T
0	0	1	2	0	0	C/C
0	0	0	0	0	0	C/T
0	1	0	7	0	1	C/C
1	0	0	7	0	0	C/C
0	0	2	0	0	0	C/T
1	0	0	2	0	1	C/T
0	0	0	0	0	0	C/T
0	0	0	2	0	1	C/C
0	2	1	1	0	1	C/T
0	1	1	7	0	1	C/C
0	0	0	0	0	0	C/T
0	0	0	1	0	1	C/T
0	2	0	0	0	0	C/C
0	0	0	2	0	0	C/T
0	0	0	0	0	0	C/T
0	0	0	6	0	0	C/T
0	0	0	0	0	0	C/C
0	1	0	2	0	2	C/C
0	0	0	1	0	0	C/T
0	0	0	0	0	0	C/T
0	0	0	0	0	0	C/C
0	0	0	2	0	0	C/T
0	0	5	3	0	0	C/C
0	0	0	0	0	0	C/C
0	0	0	1	0	0	C/C
0	0	0	2	0	0	C/T
0	0	0	6	1	0	C/T
0	0	0	0	0	0	C/T
0	2	0	3	0	1	C/T
2	0	0	5	0	0	C/C
0	0	0	2	0	1	C/C
0	0	0	2	0	0	C/T
0	0	0	1	0	0	C/C
1	0	0	1	0	0	C/T
0	0	0	1	0	0	C/T
1	0	0	2	0	0	C/T
0	0	0	1	0	0	C/C
0	0	0	1	0	2	C/T
0	1	0	6	0	1	C/C
0	0	0	0	0	0	C/T
0	0	0	0	0	1	C/T
0	0	0	2	0	0	C/T
0	0	0	3	0	0	C/C
1	0	0	2	0	5	C/C
0	0	0	2	0	1	C/T
0	0	0	1	0	0	C/C
0	0	0	7	0	1	C/C
0	0	1	4	0	0	C/T
0	0	0	5	0	0	C/C
0	0	0	0	0	0	C/T
0	0	0	0	0	0	C/C
0	0	8	0	0	5	C/C
0	0	0	0	0	0	C/C
0	0	0	0	0	0	C/C
0	0	0	11	0	1	C/C
0	0	1	2	0	0	C/T
0	0	1	0	0	0	C/T
0	0	0	1	0	0	C/T
0	0	0	3	0	2	C/T
0	0	1	1	0	0	T/T
0	0	0	1	0	0	C/C
0	0	0	1	0	0	C/C
0	0	0	0	0	0	C/T
0	0	1	3	0	0	C/C
0	0	0	0	0	0	T/T
0	0	0	0	0	1	C/C
0	0	0	3	0	0	C/T
0	0	0	2	0	1	C/C
0	0	1	0	0	0	T/T
0	0	0	1	0	0	C/T
0	0	0	0	0	0	C/C
0	2	4	0	0	1	C/C
0	0	0	15	0	0	C/C
2	1	1	5	0	1	C/C
0	0	0	9	0	0	C/C
0	0	0	4	0	0	C/C
0	0	0	1	0	0	C/T
0	0	0	4	0	3	C/C
0	0	0	1	0	1	C/C
0	0	0	0	0	0	C/T
0	0	3	0	0	0	C/T
0	1	0	5	2	0	C/C
0	0	0	0	0	0	C/T
0	0	0	1	0	0	C/C
0	0	2	0	0	0	C/C
0	2	0	15	1	2	C/C
0	0	4	1	0	0	C/T
0	0	0	0	0	0	C/C
0	0	0	1	0	0	C/C
0	0	1	3	0	0	C/C
2	0	0	15	1	0	C/C
0	1	2	1	0	0	C/T
0	0	0	1	0	0	C/T
0	0	0	2	0	0	C/T
0	0	0	2	0	0	C/C
0	0	0	4	0	0	C/C
0	0	3	1	0	5	C/C
0	0	0	1	0	0	C/T
0	0	0	5	0	0	C/T
0	0	4	0	0	1	C/T
0	0	0	0	0	0	C/T
0	1	0	0	0	0	C/T
0	0	0	0	0	0	C/T
0	0	0	0	0	0	T/T
0	0	0	0	0	0	C/C
0	5	11	1	0	7	C/C
0	2	4	0	0	4	C/T
0	0	0	2	0	0	C/T
1	0	5	14	0	1	C/C
0	0	0	0	0	1	C/C
0	0	0	0	0	0	C/T
0	0	1	0	0	0	C/T
0	1	0	2	0	0	C/C
0	0	0	0	0	2	C/C
0	0	0	0	0	0	C/T
3	0	0	0	0	0	C/C
0	0	0	1	0	0	C/C
0	0	2	0	0	0	T/T
0	0	0	0	0	1	C/T
0	0	0	0	0	0	C/T
0	0	0	0	0	0	C/T
0	1	2	0	1	0	C/C
0	1	1	1	1	0	C/C
0	0	0	6	0	0	C/C
0	0	0	0	0	2	C/T
1	0	0	4	0	0	C/C
0	0	1	1	0	0	C/T
0	2	0	17	1	1	C/C
0	0	3	0	0	0	C/C
0	0	0	1	0	0	C/T
0	0	1	0	0	2	C/C
0	0	1	0	0	0	C/T
0	0	4	0	0	0	C/T
0	0	0	0	0	0	C/C
1	0	1	16	0	1	C/C
0	0	0	1	0	0	C/T
0	0	0	5	0	0	C/C
0	0	0	3	0	0	C/C
0	4	11	4	0	4	C/C
0	0	0	3	0	0	C/C
0	0	0	0	0	0	T/T
0	1	0	5	1	2	C/C
0	0	0	0	0	0	T/T
0	0	1	1	0	0	C/T
0	0	0	1	0	0	C/C
0	0	0	2	0	0	C/T
0	0	0	0	0	1	C/T
0	0	0	3	0	1	C/T
0	0	2	4	0	0	C/T
0	0	0	2	0	0	C/T
0	0	0	10	0	2	C/C
0	0	0	1	0	0	C/C
0	0	0	1	0	0	C/T
0	0	0	0	0	0	T/T
0	0	0	0	0	0	C/C
1	0	0	2	0	0	C/C
0	0	1	1	0	0	C/C
0	0	0	3	0	0	C/C
0	0	0	2	0	0	C/T
0	1	0	1	0	1	C/C
0	0	2	2	0	1	C/T
0	0	0	0	0	0	C/C
0	0	4	3	1	0	C/C
0	0	0	1	0	0	C/T
0	0	0	0	0	0	T/T
0	0	0	0	0	0	C/T
0	0	0	2	0	0	C/T
2	0	0	0	0	0	C/C
0	0	0	0	0	0	C/T
0	0	0	0	0	0	C/T
0	0	0	0	0	0	C/C
0	0	0	3	1	1	C/C
0	0	0	4	0	2	C/C
0	0	0	0	0	0	C/C
0	0	15	0	0	6	C/C
0	0	0	2	0	0	C/T
0	0	0	4	0	1	C/C
0	0	1	1	0	1	C/C
0	0	0	0	0	0	T/T
0	0	0	2	0	1	C/T
0	0	0	0	0	0	C/T
0	0	0	0	0	0	C/T
0	0	2	0	0	0	C/T
0	0	0	0	0	0	C/T
2	0	0	0	0	0	C/T
0	0	0	1	0	0	C/T
0	0	0	1	0	1	C/C
0	0	0	3	0	0	C/C
0	0	0	1	0	0	C/T
1	0	0	3	0	0	C/C
2	0	0	0	0	0	C/T
0	0	0	0	0	0	C/C
0	0	0	5	0	1	C/T
0	1	0	0	0	0	C/C
0	0	1	3	0	0	C/T
0	0	0	0	0	0	C/C
0	0	0	0	0	0	C/C
0	0	0	0	0	0	T/T
0	2	3	2	0	2	C/C
2	0	1	3	0	1	C/T
0	0	3	0	0	1	C/T
0	0	3	0	0	0	C/T
0	0	0	0	0	0	T/T
0	0	1	7	0	0	C/C
0	0	0	1	0	0	C/T
1	0	0	0	0	0	C/C
0	0	0	0	0	0	C/T
1	0	0	0	0	0	C/T
0	0	0	2	0	0	C/C
0	0	0	0	0	0	C/T
0	1	0	3	0	0	C/T
0	0	2	0	0	0	C/T
0	0	0	3	0	0	C/C
0	0	0	0	0	0	C/T
0	0	0	0	0	0	T/T
0	0	0	0	0	0	C/T
0	0	0	1	0	0	C/C
0	0	0	0	0	0	C/C
0	0	0	0	0	0	C/T
0	0	0	7	0	0	C/C
2	0	1	3	0	0	C/C
0	0	0	0	0	0	T/T
0	0	0	2	0	0	C/C
0	1	0	2	1	0	C/C
0	0	0	0	0	0	C/C
0	3	4	1	0	4	C/C
0	0	0	1	0	0	C/C
0	0	0	1	0	0	C/T
0	0	0	1	0	0	C/C
0	1	0	1	0	1	C/C
0	0	0	0	0	0	T/T
0	0	0	0	0	0	C/T
0	0	0	9	1	1	C/C
1	2	0	6	0	0	C/C
0	0	2	0	0	0	T/T
0	0	0	0	0	0	C/C
1	0	0	12	0	0	C/C
0	1	0	5	0	0	C/T
0	0	0	0	0	0	C/T
0	0	0	0	0	0	C/T
0	0	3	0	0	1	T/T
2	0	0	2	0	0	C/C
0	1	0	5	0	0	C/C
0	0	0	3	0	0	C/C
0	1	0	3	0	0	C/C
0	0	0	2	0	0	C/C
0	2	0	8	2	0	C/C
0	0	1	0	0	0	C/T
0	0	0	1	0	0	C/T
0	2	2	1	0	3	C/C
1	1	1	1	0	0	C/C
0	0	0	0	0	1	C/C
0	0	0	1	0	0	C/C
1	0	0	0	0	0	C/C
0	0	1	0	0	0	C/T
0	0	0	1	1	0	C/C
0	0	0	0	0	0	C/T
0	0	0	0	0	0	C/C
0	0	0	3	0	0	C/T
1	0	2	0	0	0	C/C
0	0	6	3	0	0	C/C
0	1	1	0	0	0	C/T
1	0	0	2	0	0	C/T
0	0	0	0	0	0	C/C
0	0	1	0	0	2	C/C
1	0	0	5	0	0	C/C
0	0	0	5	0	0	C/T
1	0	0	0	0	0	C/C
0	0	0	1	0	0	C/T
0	0	0	2	0	0	C/T
0	0	1	2	0	0	C/C
1	0	0	0	0	0	C/C
0	0	0	0	1	0	C/T
0	0	0	3	0	0	C/T
0	0	0	0	0	0	C/C
0	0	0	5	0	0	C/T
0	0	0	1	0	0	C/C
0	0	0	12	0	0	C/C
0	0	1	1	0	1	C/T
0	0	0	0	0	0	C/C
0	0	1	2	0	0	C/C
0	0	1	8	1	1	C/C
0	0	0	7	0	0	C/T
0	0	1	0	0	0	T/T
0	0	4	0	0	0	C/C
0	0	1	2	0	0	C/C
0	0	0	0	0	0	C/C
0	0	0	1	0	0	C/T
0	0	3	0	0	3	C/C
0	0	0	6	0	0	C/T
0	0	0	0	0	0	C/T
0	1	0	5	1	1	C/C
0	0	1	0	0	0	C/C
0	0	0	3	0	0	C/T
0	0	1	0	0	0	T/T
0	0	1	6	0	1	C/C
0	2	0	5	2	0	C/C
0	0	0	1	0	1	C/C
0	0	0	0	0	0	C/T
0	0	0	0	0	0	C/C
0	0	0	5	0	1	C/C
0	0	0	0	0	0	C/C
0	0	0	2	0	0	C/C
0	0	0	0	0	0	C/C
0	0	0	4	0	0	C/C
0	0	0	0	0	0	C/C
0	0	0	2	0	1	C/T
0	0	0	2	0	0	C/C
0	0	1	2	0	0	C/T
0	0	0	0	0	0	C/C
0	0	0	1	0	0	C/C
0	0	0	3	0	1	C/C
0	0	0	1	0	0	C/T
0	0	1	1	0	0	C/C
0	0	0	15	0	0	C/C
1	0	0	2	0	1	C/C
0	0	0	0	0	0	C/T
0	1	1	3	0	0	C/C
0	0	0	4	0	0	C/C
0	0	0	0	0	0	C/C
0	0	0	1	0	1	C/C
0	2	0	1	0	0	C/T
0	0	0	0	1	0	C/T
0	0	0	0	0	0	C/T
0	1	0	5	0	0	C/C
0	0	0	0	0	0	C/T
0	1	0	4	1	0	C/C
0	0	1	6	0	0	C/T
0	0	0	1	0	0	C/C
0	0	0	6	0	0	C/T
0	0	0	2	0	0	C/C
0	0	0	0	0	0	C/T
0	0	1	4	0	0	C/C
0	2	0	35	4	0	C/C
1	1	8	3	0	2	C/C
0	0	0	0	0	0	C/C
0	0	0	0	0	0	C/T
0	0	0	4	0	0	C/C
0	0	0	3	0	0	C/C
0	0	0	2	0	0	C/T
0	0	1	4	0	0	C/C
0	0	0	0	0	0	C/T
0	0	0	1	0	0	C/T
1	0	0	0	0	0	C/T
0	0	0	0	0	0	C/T
0	0	0	0	0	0	T/T
7	0	0	6	0	0	C/C
0	0	0	0	0	0	C/T
0	0	1	0	0	1	C/C
0	0	0	0	0	0	C/C
0	0	0	0	0	0	T/T
0	0	0	0	0	0	C/T
0	0	0	2	0	0	C/C
0	0	0	4	0	0	C/T
0	0	0	2	0	0	C/C
2	0	0	7	0	0	C/C
0	0	0	3	0	0	C/T
0	0	0	3	0	2	C/C
0	0	1	1	0	0	C/T
0	0	0	1	0	0	C/C
0	0	4	0	0	3	C/T
0	0	0	2	0	0	C/T
0	0	0	0	0	0	C/T
0	2	10	0	0	1	C/C
0	0	0	1	0	1	C/T
0	0	0	0	0	0	C/C
0	0	0	0	0	0	C/C
0	0	0	13	0	3	C/T
0	0	0	1	0	0	C/T
0	0	0	0	0	0	C/C
0	0	0	2	0	0	C/C
0	0	0	2	0	0	C/C
0	0	0	3	0	0	C/T
0	0	0	4	0	0	C/C
0	1	1	5	0	0	C/C
0	0	4	0	0	1	C/C
1	0	0	4	0	0	C/C
0	0	0	3	0	0	C/C
0	0	0	2	0	0	C/T
0	0	0	0	0	0	C/T
0	1	0	0	0	1	C/T
0	0	0	1	0	0	C/C
0	0	0	1	0	0	C/C
0	0	0	0	0	0	C/C
0	0	0	0	0	0	C/C
0	0	2	0	0	0	T/T
1	0	3	4	0	1	C/C
0	0	5	0	0	0	C/T
0	0	0	1	0	0	C/C
0	0	0	2	0	0	C/C
0	0	1	0	0	0	C/T
0	0	0	0	0	0	C/T
0	0	3	2	0	0	C/C
0	0	0	3	0	2	C/T
0	0	5	2	0	3	C/C
0	0	0	0	0	0	C/C
0	0	0	0	0	1	C/T
0	0	0	1	0	0	C/T
2	1	0	3	0	2	C/C
0	0	0	0	0	0	C/C
0	0	0	3	0	0	C/C
0	0	0	2	0	0	C/T
0	0	1	0	0	0	T/T
0	2	5	0	0	8	C/C
0	0	0	3	0	0	C/T
0	0	0	1	0	1	C/C
0	0	1	0	0	0	C/T
0	0	0	0	0	0	C/T
0	0	0	2	0	0	C/T
0	0	0	1	0	3	C/T
0	1	13	0	0	3	C/T
0	1	0	4	0	0	C/C
0	0	0	2	0	0	C/T
1	0	0	0	0	0	C/C
0	2	0	5	1	0	C/C
0	0	0	0	0	0	T/T
0	0	0	3	0	0	C/T
0	0	0	0	0	0	C/T
0	0	0	3	0	2	C/T
0	0	0	0	0	0	C/C
0	0	0	3	0	0	C/T
0	0	0	1	0	0	C/C
0	0	0	0	0	0	C/C
0	2	0	5	0	0	C/T
0	0	0	1	0	0	C/T
0	0	0	5	0	0	C/T
0	0	0	1	0	0	C/T
0	0	0	0	0	0	C/T
0	0	0	0	0	0	C/T
0	0	11	0	0	1	C/T
0	0	0	0	0	2	C/C
0	1	0	0	0	0	C/C
0	5	0	6	0	1	C/C
0	0	3	0	0	0	C/C
0	3	4	0	0	3	C/T
0	0	8	0	0	11	C/C
0	0	0	0	0	0	C/T
0	0	0	1	0	0	C/C
0	1	1	2	0	0	C/C
0	0	0	4	0	0	C/C
0	0	0	0	0	0	C/T
0	0	4	2	0	2	C/C
0	0	0	1	0	2	C/T
0	0	0	7	0	0	C/T
0	0	0	1	0	0	C/C
0	0	0	0	0	0	C/C
0	0	0	4	0	0	C/T
0	0	0	0	0	0	C/T
0	0	0	0	0	0	C/T
0	0	0	4	0	0	C/C
1	0	0	18	0	1	C/C
0	2	1	3	0	1	C/C
0	0	1	0	0	1	C/T
0	0	0	0	0	0	C/T
1	0	0	0	0	0	C/T
0	3	0	19	1	1	C/C
0	0	0	0	0	0	C/C
0	0	0	0	0	1	C/T
0	1	0	5	0	2	C/C
0	0	0	0	0	0	C/C
0	0	0	0	0	0	C/T
0	0	0	2	0	0	C/T
1	0	0	0	0	0	C/C
3	2	0	6	1	3	C/C
0	1	0	0	0	0	C/C
0	0	0	3	0	0	C/C
0	0	0	0	0	0	C/C
0	0	1	0	0	0	C/T
0	0	0	1	0	0	C/T
0	0	0	9	0	3	C/C
0	0	2	1	0	0	C/C
0	0	7	0	0	3	C/C
0	0	0	0	0	1	T/T
0	0	0	0	0	0	C/C
0	0	2	3	0	1	C/C
0	0	5	0	0	4	C/T
0	0	0	0	0	0	T/T
0	0	0	0	0	0	C/T
0	0	0	2	0	0	C/C
0	0	0	0	0	0	C/C
0	0	0	1	0	0	C/T
0	0	0	5	0	0	C/C
0	0	0	4	0	0	C/C
0	0	0	0	0	0	T/T
0	1	0	2	1	0	C/C
0	0	2	0	0	0	C/T
0	0	0	0	0	0	T/T
0	1	4	2	0	0	C/C
1	0	0	3	0	0	C/C
0	0	0	2	0	0	C/C
0	0	1	10	0	0	C/C
0	0	0	0	0	0	T/T
0	1	3	0	0	0	C/C
0	0	0	0	0	0	C/C
0	0	0	1	0	0	C/T
0	0	1	1	0	1	C/C
0	0	1	0	0	1	C/C
0	0	5	3	0	0	C/C
0	1	0	10	0	0	C/T
0	0	2	0	0	1	C/T
2	0	0	1	0	1	C/C
0	0	0	0	0	0	T/T
0	0	2	0	0	0	T/T
0	0	0	2	0	0	C/T
0	0	1	0	0	0	C/T
0	0	0	1	0	1	C/T
0	2	0	0	0	0	C/T
0	0	0	0	0	0	T/T
0	1	0	0	0	0	C/C
0	0	0	1	0	2	C/T
0	1	0	5	0	0	C/C
0	0	1	0	0	0	C/C
0	0	2	0	0	0	T/T
0	0	0	5	0	0	C/C
0	2	0	3	1	1	C/C
5	2	14	0	0	0	C/C
0	1	5	1	0	0	C/C
0	0	0	0	0	0	C/C
0	1	4	0	0	1	C/C
0	0	0	4	0	0	C/C
0	0	13	0	0	0	C/C
0	0	0	0	0	0	C/C
0	0	0	0	0	0	C/T
0	1	0	2	1	1	C/C
0	0	0	6	1	2	C/C
0	0	0	0	0	0	C/T
0	0	1	0	0	0	C/T
0	0	0	0	0	2	T/T
0	0	0	5	0	0	C/T
0	0	0	0	0	0	T/T
0	0	0	0	0	0	T/T
0	0	0	1	0	1	C/C
0	1	0	1	0	0	C/C
1	0	0	1	0	0	C/T
0	0	0	0	0	0	C/C
0	0	1	3	0	1	C/T
0	0	1	0	0	0	C/T
0	1	1	3	0	0	C/T
0	0	2	3	0	2	C/C
0	0	1	2	0	0	C/C
0	0	0	5	0	0	C/T
0	1	0	6	0	1	C/C
0	0	1	0	0	0	C/C
0	0	0	0	0	0	T/T
0	0	0	1	0	0	C/T
0	0	0	2	0	0	C/C
0	0	1	0	0	0	C/T
0	0	0	2	0	0	C/T
0	0	0	0	0	0	T/T
0	1	0	0	0	0	C/T
0	0	0	2	0	1	C/T
0	0	0	4	0	0	C/C
0	0	0	0	0	0	C/T
0	0	0	2	0	2	C/T
0	0	0	0	0	0	C/C
0	0	0	1	1	1	C/C
0	0	0	1	0	0	C/C
0	0	4	0	0	1	C/T
0	0	0	1	0	0	C/C
0	0	0	2	0	0	C/C
0	0	1	0	0	0	C/C
1	0	0	3	0	0	C/C
0	0	0	2	0	0	C/C
0	0	0	6	0	0	C/C
0	1	0	4	0	1	C/C
1	0	0	3	0	0	C/C
0	0	0	1	0	1	C/T
2	1	1	1	0	0	C/C
1	0	0	0	0	0	C/T
0	1	0	2	0	0	C/C
0	0	0	3	0	0	C/C
0	0	0	0	0	1	C/C
0	0	0	0	0	0	C/T
0	0	0	5	0	0	C/C
0	1	0	1	0	1	C/C
0	2	0	2	0	0	C/C
0	0	0	1	0	0	C/T
0	1	0	1	1	0	C/C
0	0	0	1	0	1	C/C
0	0	0	1	0	0	C/T
1	0	0	4	0	0	C/C
0	0	0	0	0	0	T/T
0	0	0	0	0	0	C/C
0	0	0	0	0	0	C/T
2	1	3	0	0	7	C/C
0	0	0	0	0	0	C/T
0	0	1	1	0	1	C/C
0	2	0	0	1	0	C/C
0	0	1	3	0	1	C/C
0	0	0	1	0	0	C/C
0	0	0	0	0	1	T/T
0	0	0	0	0	0	C/C
0	0	0	0	0	0	C/T
0	0	0	1	0	0	C/C
